# Supplementary material for: Modulating Whiteleg Shrimp (Penaeus vannamei) Health from the Inside out: Effects of Xylooligosaccharides from Salicornia ramosissima on Gut Metabolites and Microbial Community
Source: Int J Mol Sci. 2025 Dec 12;26(24):11978. doi: 10.3390/ijms262411978 (PMC12732981; doi:10.3390/ijms262411978)
Supplement: Supplementary file 1 [file ijms-26-11978-s001.zip]

Archive with 5 entries (5 files):
- Garcia_2025_Supplementary_data_I.csv
- Garcia_2025_Supplementary_data_II.xlsx
- Garcia_2025_Supplementary_data_III.txt
- Garcia_2025_Supplementary_data_IV.txt
- Garcia_2025_Supplementary_data_V.xlsx
