# Supplementary material for: Modulating Whiteleg Shrimp (Penaeus vannamei) Health from the Inside out: Effects of Xylooligosaccharides from Salicornia ramosissima on Gut Metabolites and Microbial Community
Source: Int J Mol Sci. 2025 Dec 12;26(24):11978. doi: 10.3390/ijms262411978 (PMC12732981; doi:10.3390/ijms262411978)
Supplement: Supplementary file 1 [file ijms-26-11978-s001.zip › Garcia_2025_Supplementary_data_I.csv]

	input	filtered	denoised	merged	nonchim
C1	65399	59027	58968	58943	58895
C12	66677	60571	60513	60367	59771
C13	66555	60119	60072	59877	59761
C14	64877	58715	58633	58510	58467
C16	64435	58220	58141	57847	56938
C17	37831	33948	33937	33902	33854
C19	65081	59000	58925	58741	58509
C2	66373	59786	59717	59638	59489
C21	66949	60530	60385	60110	58625
C22	64018	57692	57545	57175	54676
C23	66770	60436	60390	60336	58543
C24	34340	31017	30948	30813	30759
C25	64315	51796	51722	51472	51060
C26	65909	53679	53628	53541	53399
C27	62593	56620	56548	56413	56327
C28	62914	56770	56621	56224	55469
C29	65467	58736	58663	58438	58290
C3	63370	56870	56768	56404	55593
C30	65660	59502	59432	59289	59147
C31	66374	59615	59517	59373	58876
C32	42814	38709	38659	38602	37331
C33	62938	57066	56897	56844	56622
C34	66455	60298	60223	60081	59834
C35	66427	59750	59615	59252	58496
C36	52514	47422	47399	47301	47274
C37	63343	57349	57167	56746	55780
C38	62307	56259	56122	55797	54357
C39	63356	57468	57131	56047	53190
C40	64864	58917	58359	56241	50300
C41	66636	60216	60084	59899	59268
C42	74279	67321	67143	66751	66094
C43	67319	60944	60779	60249	58844
C44	63392	57487	57423	57210	56290
C45	69768	62918	62699	62211	60499
C46	63917	57972	57715	57210	56050
C47	69881	63147	63041	62855	60868
C48	63627	57569	57476	57288	55850
C49	63700	57872	57535	56814	55266
C5	72465	66485	66403	66216	66051
C50	62535	56091	55883	55138	53399
C51	65669	59483	59334	58977	57753
C52	63608	57939	57753	57212	55535
C53	62189	56503	56332	55898	54877
C54	62623	59462	59287	58782	57643
C55	79842	72525	72426	72282	70004
C56	66155	59521	59478	59431	54057
C57	66089	59205	59150	58997	56416
C58	67990	61351	61297	61069	59202
C59	66043	59903	59783	59556	58591
C60	64940	58746	58680	58471	58097
C61	53710	48255	48194	48081	47754
C62	63829	57789	57697	57449	57188
C63	66378	59759	59703	59581	59341
C7	63998	57509	57397	57287	57193
C8	64166	58373	58323	58250	58155
