# Supplementary material for: Modulating Whiteleg Shrimp (Penaeus vannamei) Health from the Inside out: Effects of Xylooligosaccharides from Salicornia ramosissima on Gut Metabolites and Microbial Community
Source: Int J Mol Sci. 2025 Dec 12;26(24):11978. doi: 10.3390/ijms262411978 (PMC12732981; doi:10.3390/ijms262411978)
Supplement: Supplementary file 1 [file ijms-26-11978-s001.zip › Garcia_2025_Supplementary_data_III.txt]

$statistics
    MSerror Df     Mean       CV
  0.4009474 48 3.036377 20.85393

$parameters
   test                                                                     name.t ntr StudentizedRange
  Tukey diversity.table.with.metadata$Time:diversity.table.with.metadata$Treatment   7         4.351132
  alpha
   0.05

$means
           diversity.table.with.metadata$Shannon       std r        se      Min      Max      Q25      Q50
0:Control                               2.568778 0.8263735 9 0.2110680 1.523379 3.929198 2.188915 2.365248
0:XOS_0.1                               3.355202 0.6912587 9 0.2110680 2.079875 4.168151 2.973065 3.718742
0:XOS_1                                 3.604237 0.6226224 9 0.2110680 2.268323 4.114052 3.703726 3.771604
72:Control                              2.815307 0.4532895 5 0.2831775 2.317508 3.472012 2.545980 2.691370
72:NI                                   2.921060 0.7811400 6 0.2585045 1.893806 4.139826 2.486767 2.887054
72:XOS_0.1                              3.131733 0.4562188 8 0.2238714 2.590648 4.020248 2.868636 3.029695
72:XOS_1                                2.732227 0.4371236 9 0.2110680 2.055164 3.319733 2.416583 2.699348
                Q75
0:Control  3.196703
0:XOS_0.1  3.739335
0:XOS_1    4.041216
72:Control 3.049662
72:NI      3.245723
72:XOS_0.1 3.367494
72:XOS_1   3.072604

$comparison
NULL

$groups
           diversity.table.with.metadata$Shannon groups
0:XOS_1                                 3.604237      a
0:XOS_0.1                               3.355202     ab
72:XOS_0.1                              3.131733     ab
72:NI                                   2.921060     ab
72:Control                              2.815307     ab
72:XOS_1                                2.732227     ab
0:Control                               2.568778      b

attr(,"class")
[1] "group"
$statistics
    MSerror Df     Mean       CV
  0.4009474 48 3.036377 20.85393

$parameters
   test                                                                     name.t ntr StudentizedRange
  Tukey diversity.table.with.metadata$Time:diversity.table.with.metadata$Treatment   7         4.351132
  alpha
   0.05

$means
           diversity.table.with.metadata$Shannon       std r        se      Min      Max      Q25      Q50
0:Control                               2.568778 0.8263735 9 0.2110680 1.523379 3.929198 2.188915 2.365248
0:XOS_0.1                               3.355202 0.6912587 9 0.2110680 2.079875 4.168151 2.973065 3.718742
0:XOS_1                                 3.604237 0.6226224 9 0.2110680 2.268323 4.114052 3.703726 3.771604
72:Control                              2.815307 0.4532895 5 0.2831775 2.317508 3.472012 2.545980 2.691370
72:NI                                   2.921060 0.7811400 6 0.2585045 1.893806 4.139826 2.486767 2.887054
72:XOS_0.1                              3.131733 0.4562188 8 0.2238714 2.590648 4.020248 2.868636 3.029695
72:XOS_1                                2.732227 0.4371236 9 0.2110680 2.055164 3.319733 2.416583 2.699348
                Q75
0:Control  3.196703
0:XOS_0.1  3.739335
0:XOS_1    4.041216
72:Control 3.049662
72:NI      3.245723
72:XOS_0.1 3.367494
72:XOS_1   3.072604

$comparison
NULL

$groups
           diversity.table.with.metadata$Shannon groups
0:XOS_1                                 3.604237      a
0:XOS_0.1                               3.355202     ab
72:XOS_0.1                              3.131733     ab
72:NI                                   2.921060     ab
72:Control                              2.815307     ab
72:XOS_1                                2.732227     ab
0:Control                               2.568778      b

attr(,"class")
[1] "group"
