# Supplementary material for: Modulating Whiteleg Shrimp (Penaeus vannamei) Health from the Inside out: Effects of Xylooligosaccharides from Salicornia ramosissima on Gut Metabolites and Microbial Community
Source: Int J Mol Sci. 2025 Dec 12;26(24):11978. doi: 10.3390/ijms262411978 (PMC12732981; doi:10.3390/ijms262411978)
Supplement: Supplementary file 1 [file ijms-26-11978-s001.zip › Garcia_2025_Supplementary_data_IV.txt]

$statistics
   MSerror Df     Mean       CV
  5553.092 48 176.5636 42.20522

$parameters
   test                                                                     name.t ntr StudentizedRange
  Tukey diversity.table.with.metadata$Time:diversity.table.with.metadata$Treatment   7         4.351132
  alpha
   0.05

$means
           diversity.table.with.metadata$Observed       std r       se Min Max    Q25   Q50    Q75
0:Control                                138.8889  83.20674 9 24.83969  52 327  83.00 134.0 165.00
0:XOS_0.1                                250.2222  91.53248 9 24.83969  74 351 239.00 254.0 316.00
0:XOS_1                                  247.4444  66.54155 9 24.83969  97 313 253.00 262.0 290.00
72:Control                               105.0000  46.99468 5 33.32594  47 153  63.00 126.0 136.00
72:NI                                    163.0000 125.64394 6 30.42228  50 334  84.75  99.0 261.75
72:XOS_0.1                               148.8750  32.73023 8 26.34647  90 187 134.75 150.5 176.00
72:XOS_1                                 143.1111  41.00135 9 24.83969  97 224 125.00 133.0 160.00

$comparison
NULL

$groups
           diversity.table.with.metadata$Observed groups
0:XOS_0.1                                250.2222      a
0:XOS_1                                  247.4444      a
72:NI                                    163.0000     ab
72:XOS_0.1                               148.8750     ab
72:XOS_1                                 143.1111     ab
0:Control                                138.8889      b
72:Control                               105.0000      b

attr(,"class")
[1] "group"
