# Supplementary material for: Modulating Whiteleg Shrimp (Penaeus vannamei) Health from the Inside out: Effects of Xylooligosaccharides from Salicornia ramosissima on Gut Metabolites and Microbial Community
Source: Int J Mol Sci. 2025 Dec 12;26(24):11978. doi: 10.3390/ijms262411978 (PMC12732981; doi:10.3390/ijms262411978)
Supplement: Supplementary file 1 [file ijms-26-11978-s001.zip › Garcia_2025_Supplementary_data_V.xlsx]

## Sheet: Proteins_XOS_0.1_vs_C_0h
UniprotIds	ProteinDescriptions	Control_0h	XOS0.1_0h	FDR	AveExpr	P value
A0A3R7MKE3	LIM zinc-binding domain-containing protein	0	-14.5457	0.0057309880098211	6.55307777545621	0.00000528515071144642
A0A3R7SH59	Putative glypican-4 isoform X1	0	-14.2626	0.0128593586477761	6.34525463216668	0.000074822193450841
A0A3R7LY17	Myosin heavy chain type 1	0	-14.0013	0.0427342153259068	6.92201065943996	0.00177533059376191
A0A423SV00	Ubiquitin-like domain-containing CTD phosphatase 1	0	-13.9658	0.0164519165340546	6.00692845359265	0.00027878918781713
A0A423SVE3	Myosin heavy chain type 2	0	-13.5971	0.0451933778960236	6.28593467261423	0.00206488884009575
A0A423THH3	Putative ficolin-1-like	0	-13.4799	0.0125945992138753	5.99689896310261	0.0000564274158327747
A0A3R7N226	Putative alpha-(1,6)-fucosyltransferase isoform X1	0	-13.2048	0.0139004602045617	5.22696135669243	0.000166765926723777
A0A3R7M2E6	Juvenile hormone-inducible protein	0	-13.1052	0.0140443366202815	5.79369688052061	0.000184671457181345
A0A423TSW6	C2H2-type domain-containing protein	0	-13.0592	0.0279880830790549	5.05984243194647	0.000924570544478817
A0A3R7LRP1	Ectonucleotide pyrophosphatase/phosphodiesterase family member 6	0	-12.9926	0.0165931404417113	5.83730134566386	0.000302324243412303
A0A423SZ67;A0A423UAP0	Protein YIF1	0	-12.6596	0.0446799106710436	5.70578700491843	0.00198844285841861
A0A3R7QFJ0	DNA-directed RNA polymerase subunit beta	0	-12.5986	0.0140443366202815	4.85350672766853	0.000178152426201885
A0A423T1P4	Uncharacterized protein	0	-12.4663	0.0256881865870975	5.34041711136703	0.000740376580767551
A0A3R7PA87	Cytochrome P450	0	-12.4267	0.0128593586477761	4.43017226033804	0.000121227386327201
A0A423T3D4	Tetratricopeptide repeat protein 15	0	-12.4238	0.0429509672212848	4.56421823240251	0.00185467811135407
A0A3R7QCG3	Putative fatty acid hydroxylase domain-containing protein 2 isoform X2	0	-12.2864	0.0279880830790549	4.81287447660958	0.000927920317137124
A0A3R7SK47	Uncharacterized protein	0	-12.276	0.0233831374093701	5.29350013749765	0.000509847380789731
A0A423SJI1	Tyrosine-protein kinase	0	-12.2118	0.0218332460396756	4.75126144860135	0.000437114902490837
A0A423SWB6	Regucalcin	0	-11.9304	0.0249191696050155	3.80915263600205	0.000699642157369015
A0A3R7QI42	non-specific serine/threonine protein kinase	0	-11.7277	0.0256881865870975	4.44295467584858	0.000778235864305268
A0A423SUL6	methylcrotonoyl-CoA carboxylase	0	-11.7033	0.0256881865870975	4.59338820728715	0.000782615003549567
A0A423TB42	Disks large 1 tumor suppressor protein	0	-11.6605	0.0164519165340546	3.85219384088044	0.000280095353178349
A0A3R7NAP1	Uncharacterized protein	0	-11.6402	0.0314499981517935	4.07263095125133	0.00107087807326895
A0A3R7MBW7	Cleavage/polyadenylation specificity factor A subunit N-terminal domain-containing protein	0	-11.5765	0.023944843870298	3.63415192426859	0.000591004646318368
A0A3R7LZG4	Putative monocarboxylate transporter 5	0	-11.5156	0.0451933778960236	4.32446635392569	0.00206528877481828
A0A3R7PKC2	Putative muscleblind-like protein 3-like	0	-11.493	0.0245614981872946	3.26152947376365	0.000667591497922284
A0A3R7NC20	Uncharacterized protein (Fragment)	0	-11.4598	0.0236415586581845	3.21660142108589	0.000547666225241556
A0A423TXK6	Cleavage stimulation factor 64 kDa subunit	0	-11.4351	0.0223015399595049	4.8863804618957	0.000459619551136749
A0A3R7QEV9	EGF-like domain-containing protein	0	-11.4225	0.0321267952043662	4.72614004819606	0.00110351895116551
A0A3R7M372	Conserved oligomeric Golgi complex subunit 5	0	-11.0729	0.0488836515246232	3.56061508469887	0.00238198847910995
A0A423T4U2	Oxidoreductase HTATIP2	0	-11.0701	0.0374649547901199	2.90525285002851	0.00147711291287211
A0A3R7Q232	Uncharacterized protein	0	-11.0294	0.0427342153259068	3.06596113714535	0.00179973845906597
A0A3R7Q8E3	3-oxoacyl-[acyl-carrier-protein] reductase	0	-11.0279	0.0473700665175622	3.89561011631518	0.00220464249803588
A0A423SZR6	Integrin	0	-10.9313	0.0482164519079517	2.5606362577533	0.00227544784989736
A0A3R7QJC0	SWI/SNF complex subunit SMARCC2 (Fragment)	0	-10.8304	0.0366805070388842	3.49332826472256	0.00142427297343338
A0A423TUW0	Putative host cell factor 1-like	0	-10.6147	0.0442247188492352	2.55898680356548	0.00195497562415974
A0A3R7QJK9	Putative phosphofurin acidic cluster sorting protein 2 isoform X3	0	-9.90638	0.0347500478150531	2.95444921007959	0.0013181768436415
A0A423SS39	Methionine aminopeptidase (Fragment)	0	-6.41127	0.0224115064925937	7.68239416976413	0.000478735132352699
A0A3R7LT42	TATA element modulatory factor	0	-6.16365	0.0411117365509108	4.25479144340734	0.00168229029494468
A0A423TY50	Putative transforming acidic coiled-coil-containing protein 1-like isoform X1	0	-5.74307	0.0429509672212848	4.17562171167433	0.00186018227212852
A0A423SHN5	RanBP2-type domain-containing protein	0	-5.66944	0.023944843870298	6.81349757031074	0.000600766692086331
A0A423SJU6	SUMO-activating enzyme subunit 1	0	-4.78435	0.0147657850227563	5.08411611908411	0.000216106172674748
A0A3R7Q0Z2	CCR4-NOT transcription complex subunit 1	0	-4.48507	0.0245614981872946	5.49751341499712	0.000656998747734398
A0A3R7SH94	HP domain-containing protein	0	-4.48261	0.00890495492713456	6.46368581567373	0.0000273152750875939
A0A3R7P3L1	C-type lectin domain-containing protein	0	-4.39313	0.0249191696050155	7.66545944111621	0.000698528257962303
A0A3R7QMP1	V-type proton ATPase subunit a	0	-3.986	0.0245614981872946	4.50835766747754	0.00063215226503901
A0A3R7P009	DUF1446 domain-containing protein	0	-3.85199	0.0343428300772485	5.38218760569843	0.00123092580922038
A0A423SKV4	Alpha-galactosidase	0	-3.50979	0.0181786294157443	5.46625704811905	0.000336641285476746
A0A3R7NWY8	MICOS complex subunit	0	-3.47962	0.0157686044879377	8.5314253606682	0.000235492898565378
A0A423TN89	Cytosolic Fe-S cluster assembly factor NUBP2 homolog	0	-3.32969	0.021061815638603	5.31517144686529	0.00040890621759534
A0A423U8B2	Hemoglobin	0	-3.10125	0.0442247188492352	5.99949617772448	0.00195470367289071
A0A3R7QXB9	Laccase 1	0	-3.04773	0.0427713803624408	5.86428152634899	0.00182685405968609
A0A3R7Q7K5	rRNA 2'-O-methyltransferase fibrillarin	0	-2.89744	0.0273224278654546	6.36150316038058	0.00088952946156946
A0A3R7MGX8	ALG-2 interacting protein x	0	-2.89464	0.0273224278654546	6.54894619427006	0.000888198339452862
A0A423SH70	Uncharacterized protein	0	-2.83139	0.0414055752847402	6.57781866075921	0.00170668141854664
A0A3R7PHQ6	Putative alpha-aminoadipic semialdehyde synthase, mitochondrial isoform X1	0	-2.54709	0.0482164519079517	6.30548000443255	0.00226857015888604
A0A3R7SV40	Mannose-6-phosphate isomerase	0	-2.01339	0.0494540388641062	8.04462706442963	0.00246000816276802
A0A3R7QYW7	Uncharacterized protein	0	2.03234	0.0218332460396756	8.65129339975479	0.000431855173914221
A0A423SKH5	Putative calcium-activated chloride channel regulator 4-like	0	2.34681	0.0057309880098211	9.08682031710639	0.00000684705855414707
A0A3R7MFS1	Putative leucine-rich glioma-inactivated protein 1-like	0	2.40245	0.0235086798555213	12.2487295302344	0.000519606424524664
A0A3R7P4H1	Oplophorus-luciferin 2-monooxygenase non-catalytic subunit	0	2.44467	0.0140443366202815	12.3213579497811	0.000186226255236948
A0A423TS25	Putative dehydrogenase/reductase SDR family member 12-like	0	2.46302	0.0128593586477761	7.83452520377151	0.000106144188897101
A0A3R7QLT7	Protein containing Polysaccharide lyase family 8, central	0	2.48272	0.0427713803624408	9.54023798781398	0.00182171936096836
A0A3R7M720;A0A423SXG7;A0A423SXN9	Trypsin;Trypsinogen 1;Trypsinogen 1	0	2.65761	0.0128593586477761	11.1955966380364	0.000124121817222717
A0A423U7J3	Putative spectrin beta chain, non-erythrocytic 2 isoform X1	0	2.72522	0.000122977281702824	10.5428546743383	3.673156562211e-8
A0A3R7PD60	Trypsin 3	0	2.75059	0.0410693467118331	7.42692538265868	0.0016682888747937
A0A423ST31	Aminopeptidase	0	2.8928	0.0128593586477761	8.96123499431465	0.000130590858430224
A0A423TKQ5	Putative chondroadherin-like protein	0	2.99374	0.0488836515246232	8.38360776409279	0.00240914053212749
A0A3R7M948	Oplophorus-luciferin 2-monooxygenase non-catalytic subunit	0	3.0084	0.0122766037081573	13.6312937715188	0.0000513358577999407
A0A423STZ3	Chitinase	0	3.03146	0.0245614981872946	10.4165418419167	0.000652948327431543
A0A3R7PPB7	Angiotensin-converting enzyme	0	3.12373	0.020920689711197	9.09955707144183	0.000399917604993014
A0A3R7QHG7	Leucine-rich repeat-containing protein 15	0	3.22198	0.0344753125184407	7.71401391293906	0.00127267345790209
A0A423TS39	Carboxypeptidase	0	3.25282	0.0410127335789143	8.84680175241661	0.00165373925721429
A0A3R7PF85	Beta-galactosidase	0	3.25992	0.0139004602045617	9.40049674104715	0.000151056964198739
A0A3R7PUA1	Alpha-amylase	0	3.2913	0.0164519165340546	7.43182094596995	0.000272180804365317
A0A423TFV7	Beta-1,3-glucan binding protein	0	3.31482	0.0139004602045617	10.4113346118267	0.000167360699099276
A0A3R7QEK8	Putative carboxypeptidase A1-like	0	3.32804	0.0128593586477761	7.38176600882952	0.0000796926704500353
A0A3R7P5D9	Metalloendopeptidase	0	3.36307	0.0139004602045617	10.5529217486951	0.000157082845975342
A0A3R7PIC1	Uncharacterized protein	0	3.42924	0.0483731576978552	6.92090259846557	0.00229729153941427
A0A423SAG9	Cathepsin D-like protein	0	3.43708	0.00996343315303762	8.79860204818891	0.0000386871657674699
A0A423TV81	VCBS repeat-containing protein	0	3.46071	0.0128593586477761	8.342402048887	0.000102223461249169
A0A423SJF6	Alpha glucosidase	0	3.47257	0.0139004602045617	10.8101976848927	0.000159138282545272
A0A3R7ME78	Alkaline phosphatase	0	3.56622	0.0128593586477761	10.5889962060963	0.0000784902464546618
A0A423TV85	VCBS repeat-containing protein	0	3.62043	0.0139004602045617	7.09703746606403	0.000170226663198038
A0A423U2X6	Peritrophic membrane chitin binding protein	0	3.79048	0.0256415744088063	7.58005584113968	0.000727583503236737
A0A423TNU3	N-acetylated-alpha-linked acidic dipeptidase 2	0	3.8528	0.0164519165340546	8.75033942660826	0.000267707610315875
A0A3R7NW33	Xanthine dehydrogenase	0	3.88632	0.0360165406622701	7.82445212796655	0.00138773409361793
A0A3R7PP05	Oplophorus-luciferin 2-monooxygenase non-catalytic subunit	0	3.9602	0.0344753125184407	6.3657940221291	0.0012889544606202
A0A423TIA5	Glucosylceramidase	0	3.98012	0.0245614981872946	8.93697990353997	0.000662597860662996
A0A3R7LWK9;A0A3R7M3T1	Uncharacterized protein	0	3.98867	0.0488836515246232	5.95227794136574	0.00240423033483732
A0A3R7P632	C-type lectin	0	4.03008	0.0218332460396756	5.76204303136467	0.000443447052179792
A0A423SBE8	Cytidine deaminase (Fragment)	0	4.12138	0.0464433538258052	5.75885092765232	0.00213628330023118
A0A423S926	Metalloendopeptidase	0	4.21478	0.00890495492713456	9.23407493412196	0.0000319174011725253
A0A3R7MDC4	cellulase	0	4.21884	0.0128593586477761	7.99479993421332	0.000125561093083846
A0A423SQ44	GH5 family protein GH5E	0	4.35324	0.0256881865870975	8.03732363661297	0.000776097824449894
A0A423TPU3	Chitinase 1	0	4.36369	0.0344753125184407	8.26711440103436	0.00129745799800583
A0A423TXQ1	Uncharacterized protein	0	4.40763	0.0473700665175622	6.07544622991632	0.00220720740045989
A0A423STG6;A0A423TV46	Endoribonuclease	0	4.45747	0.048642192713909	8.17036824635845	0.00233912575476086
A0A423SUA5	Alpha glucosidase (Fragment)	0	4.63032	0.0245614981872946	6.20784923298227	0.000645533657418138
A0A3R7MFD9	Membrane metallo-endopeptidase-like 1	0	4.7908	0.0128593586477761	7.0477637109914	0.000127597692145786
A0A3R7P503	Dipeptidase	0	4.89071	0.0128593586477761	8.44540113111975	0.0000840823338568041
A0A3R7MFY8	Tubulin-specific chaperone D	0	4.9626	0.0450198514871814	3.53599596738249	0.00201701843580562
A0A3R7N3M1	Uncharacterized protein	0	5.715	0.0128593586477761	7.73269838380249	0.0001169887894067
A0A3R7MQJ8	Ecdysteroid-regulated protein	0	5.87604	0.00890495492713456	6.14154286817699	0.0000218206232086351
A0A3R7M6W2	Alpha-glucosidase	0	6.6855	0.00890495492713456	6.89176897709926	0.000025813486517704
A0A423SZ22	Putative plexin domain-containing protein 2	0	10.7507	0.0224115064925937	2.829644123326	0.000478797600240244
A0A423TB40	JHE-like carboxylesterase 1	0	10.8123	0.0334828762468561	3.33276134956531	0.00117010051400303
A0A3R7MAV8	Coiled-coil and C2 domain-containing protein 1-like	0	10.8881	0.0269801706756823	3.76229297062499	0.000854448683237482
A0A423TG70	Putative RB13-6 antigen	0	11.2662	0.0338527851574103	4.52567062665704	0.00119313878392306
A0A423T323	Sphingomyelin phosphodiesterase	0	11.4563	0.0256881865870975	3.76897704575873	0.000778662277898015
A0A3R7M0X3	Myosin heavy chain type 1	0	11.5495	0.0338998261313869	4.26230599735268	0.00120492213549434
A0A3R7PZQ0	FAD-binding PCMH-type domain-containing protein	0	11.733	0.0269801706756823	4.44949407513072	0.000862269492920552
A0A3R7MK47	C-type lectin	0	11.7892	0.0383273965539119	4.1555413855719	0.001532949247533
A0A423SMV9	C-type lectin 5	0	11.7927	0.0236415586581845	4.85506828303663	0.000571973193343173
A0A3R7QTH1;A0A423U8G6	Uncharacterized protein	0	11.9513	0.0374649547901199	5.45792043947012	0.00146789323518836
A0A423TR60	Variable lymphocyte receptor C	0	12.0866	0.0304754786865576	4.36909045071674	0.00101949032643203
A0A423T8B8	Dyslexia-associated protein KIAA0319-like protein	0	12.1231	0.0344753125184407	4.99159860551754	0.00127691358400514
A0A3R7QJ23	JHE-like carboxylesterase 1	0	12.19	0.0165920979953638	3.86439438299882	0.000297349426440211
A0A423T5E8	Uncharacterized protein	0	12.2612	0.0144812560755712	3.62339270863584	0.00020761657456016
A0A3R7QK72	JHE-like carboxylesterase 1	0	12.4357	0.0143355869661564	5.08147018253997	0.000198775633535156
A0A423SGB9	Peptidase M60 domain-containing protein	0	12.4719	0.0245614981872946	4.95095738434436	0.000661707504031732
A0A3R7M5I9	Retinol dehydrogenase 11	0	12.482	0.0128593586477761	4.00705227391373	0.0000732168402714773
A0A423SG64	Peptidase M60 domain-containing protein	0	12.7177	0.0269801706756823	5.58278652204475	0.000842950468491536
A0A423TYT6	Cadherin-related tumor suppressor	0	12.8518	0.0159740822296854	5.70953032847084	0.000243332793821373
A0A423SCN7	Amylase	0	13.096	0.0128593586477761	4.72026466492111	0.000113083507380302
A0A423SFG7	Dipeptidyl peptidase 1	0	13.1081	0.0128593586477761	5.64336906356043	0.000129441891018972
A0A3R7MBE1	DUF885 domain-containing protein	0	13.2232	0.0128593586477761	6.16897985005803	0.0000899637544998229
A0A3R7QFZ9	alpha-mannosidase	0	13.2858	0.0323878252036641	5.93457350081691	0.00112215881828705
A0A3R7SPS7	Putative neprilysin-11-like	0	13.4514	0.0140443366202815	5.9287716211147	0.000188767965326364
A0A423SIA3	Uncharacterized protein	0	13.6303	0.0164519165340546	6.80477063191425	0.000266351555344368
A0A3R7PTF3	U2 snRNP-associated SURP motif-containing protein	0	13.6368	0.0165920979953638	6.18904829368795	0.000292162842978491
A0A3R7MJ37	Glucosylceramidase	0	13.6451	0.0128593586477761	6.24210253565473	0.00009800898857839
A0A423SP21	Metalloendopeptidase	0	13.7439	0.00890495492713456	6.20784549245958	0.0000292200973954242
A0A423TR38	Dipeptidase	0	14.2776	0.00696258122390285	6.32937460958618	0.0000124777441288581
A0A423T0G7	Peptidase M13 N-terminal domain-containing protein	0	14.3178	0.0128593586477761	6.90984288623767	0.000102042335923298
A0A423SGE8	Peptidase M60 domain-containing protein	0	14.3319	0.00890495492713456	6.50932548788438	0.0000317794396763905
A0A423TGH3	Putative inter-alpha-trypsin inhibitor heavy chain H3	0	14.3793	0.034918276554396	6.57142851779199	0.0013349878730474
A0A3R7QHX3	Rotatin (Fragment)	0	14.981	0.0236415586581845	7.79327217840667	0.000538067009735295
A0A423TP75	Uncharacterized protein	0	15.2309	0.00389632411764307	6.94082606396945	0.00000232755323634592

## Sheet: Proteins_XOS_1_vs_C_0h
UniprotIds	ProteinDescriptions	Control_0h	XOS1_0h	FDR	AveExpr	P value
A0A3R7QXH4	Myosin heavy chain type 2	0	13.847	0.032831172027723	7.16601279428746	0.00212794633513019
A0A423SIA3	Uncharacterized protein	0	13.6539	0.0124150433900962	6.80477063191425	0.000223700923894909
A0A423T0G7	Peptidase M13 N-terminal domain-containing protein	0	13.6028	0.0137521260695605	6.90984288623767	0.000283421953046499
A0A423TVS6	Peritrophin-44-like protein	0	13.5896	0.00561794554606904	5.10869926650566	0.0000369879758510644
A0A3R7M3B7	Putative cuticle protein	0	13.4327	0.039214854747047	5.11307759188889	0.00304535909027247
A0A3R7Q1E9	Peritrophin-44-like protein	0	13.3171	0.0124150433900962	4.71642080703649	0.000222301142063398
A0A423TFF1	Sodium/nucleoside cotransporter	0	12.6708	0.00356488267378815	4.39402203795194	0.0000069127422794342
A0A423TII0	GRIP and coiled-coil domain-containing protein 1	0	12.3071	0.0232413635636267	4.42351743207897	0.000961727191204011
A0A423TJH4	Uncharacterized protein	0	12.2411	0.00964229925545589	4.26011870738465	0.000126720778745537
A0A423SGE8	Peptidase M60 domain-containing protein	0	12.2393	0.0284364999371719	6.50932548788438	0.00156281839559129
A0A423SP21	Metalloendopeptidase	0	12.1935	0.0204094958911791	6.20784549245958	0.000658370835199327
A0A3R7M6P5;A0A3R7P2C4;A0A3R7SSS8;A0A423TAP6	Ecdysteroid regulated-like protein	0	11.9414	0.00807219450915612	3.48382867290452	0.000101264088824539
A0A423SFG7	Dipeptidyl peptidase 1	0	11.9026	0.024319273899536	5.64336906356043	0.0011404199528755
A0A3R7MJ37	Glucosylceramidase	0	11.8794	0.0360917729616016	6.24210253565473	0.0024794228737062
A0A423TYT6	Cadherin-related tumor suppressor	0	11.8231	0.0313313554279817	5.70953032847084	0.00192767014293938
A0A423SMV9	C-type lectin 5	0	11.7243	0.0158219370288637	4.85506828303663	0.000401691949657532
A0A3R7MBE1	DUF885 domain-containing protein	0	11.6775	0.0301020739251931	6.16897985005803	0.00180067271657753
A0A3R7QTH1;A0A423U8G6	Uncharacterized protein	0	11.6581	0.0330448311849776	5.45792043947012	0.00216153465636502
A0A3R7QPS5	Uncharacterized protein	0	11.5079	0.0395352262219986	2.76611467789888	0.00308204720547838
A0A423U9P3	Mutant C-type lectin	0	11.3194	0.0417710204046042	4.81080621853282	0.00335615426787292
A0A3R7N709	C-type lectin domain-containing protein	0	11.2888	0.0332994774070875	4.06017211530708	0.00223786810531502
A0A3R7PT74	Myosin heavy chain type a	0	11.2157	0.0214994237709461	4.43428342847875	0.000784272138995954
A0A3R7M5I9	Retinol dehydrogenase 11	0	10.8051	0.0441078230586475	4.00705227391373	0.00363612878261251
A0A3R7MAG8	UDP-glucuronosyltransferase	0	10.5466	0.0241148482153907	2.74180303406189	0.00108303545492874
A0A3R7SQW2	C-type lectin 4	0	10.5034	0.0282702376688145	1.87721016343459	0.00149737295704157
A0A3R7P8T0	Vitelline membrane outer layer protein I-like protein	0	10.3675	0.0214527020765957	2.42311117173594	0.000756098818709168
A0A423SSE3	Methionine aminopeptidase	0	9.93844	0.0365527842411749	2.04879682974301	0.00257123858176444
A0A423SZ22	Putative plexin domain-containing protein 2	0	9.91307	0.0468688690369382	2.829644123326	0.00391273332609761
A0A3R7M6W2	Alpha-glucosidase	0	5.81496	0.0119973649764155	6.89176897709926	0.000189738887287321
A0A3R7PRT5	Peritrophin-44-like protein	0	4.96266	0.00825080737766453	4.88877817466165	0.000105969150907878
A0A3R7QAF3	Metalloendopeptidase	0	4.41732	0.0241148482153907	5.561678496173	0.00107840386631192
A0A3R7MQJ8	Ecdysteroid-regulated protein	0	4.32418	0.0301020739251931	6.14154286817699	0.00178547022444963
A0A423T995	Peritrophin-44-like protein	0	4.16127	0.00575271499396603	5.24359953427141	0.0000412381003151687
A0A3R7SYC6	SSD domain-containing protein	0	3.98032	0.0214994237709461	6.02056392120111	0.000771259916216712
A0A423SBE8	Cytidine deaminase (Fragment)	0	3.90501	0.0418684525357809	5.75885092765232	0.00337648810772426
A0A423SSK7	Putative glutamate-gated chloride channel isoform X1	0	3.74252	0.0469996262445335	7.07331774442843	0.00394471176066724
A0A3R7MFD9	Membrane metallo-endopeptidase-like 1	0	3.5892	0.0383638020363388	7.0477637109914	0.00285527147345173
A0A3R7PST9	Cj-cadherin	0	3.50115	0.0192687153831739	4.90286646712568	0.000593869749662602
A0A3R7P503	Dipeptidase	0	3.30009	0.0473003927644235	8.44540113111975	0.00402646712600379
A0A423SAG9	Cathepsin D-like protein	0	2.30876	0.0386055650775257	8.79860204818891	0.00290579522088903
A0A3R7PVX0	procollagen-proline 4-dioxygenase	0	-2.29359	0.0387520337813496	6.5488384934032	0.00292839442851895
A0A3R7MHU0	Uncharacterized protein	0	-2.3037	0.0282702376688145	6.17488377453553	0.00147588785656879
A0A3R7LWG6;A0A423TAC3	3'-phosphate/5'-hydroxy nucleic acid ligase	0	-2.33669	0.0365527842411749	7.10302177606882	0.00259150796178994
A0A423TG79	Putative lingerer	0	-2.39404	0.0337866618116201	6.66321785707241	0.00229030830315448
A0A3R7MGX8	ALG-2 interacting protein x	0	-2.4289	0.0365702429904299	6.54894619427006	0.00264336881830467
A0A3R7SWB1	Gephyrin	0	-2.50749	0.0276192626573166	6.43671223703122	0.00137443337707167
A0A3R7MFW8	Uncharacterized protein	0	-2.685	0.0271799332030226	5.03649040408569	0.00133951283706653
A0A423U6S0	ATP-dependent DNA helicase 2 subunit 2	0	-2.70166	0.0122147908960886	5.42147587433374	0.00020447511134581
A0A423U987	Uncharacterized protein	0	-2.77966	0.0364651965788518	6.43743233835903	0.00253775113586394
A0A3R7MN25	LDLR chaperone boca	0	-2.8563	0.0496277690301115	5.74636881546135	0.00431352472752761
A0A3R7QCF5	Peptidase M60 domain-containing protein	0	-2.92495	0.0283879802051096	6.42631848635969	0.00154016922186483
A0A3R7P5T0	Putative RNA-binding protein Luc7-like 2	0	-2.9526	0.0390968485486974	5.52845494326431	0.00302451725630604
A0A3R7MHZ0	Conserved oligomeric Golgi complex subunit 8	0	-2.96902	0.0337866618116201	4.59796660832857	0.00229079218376277
A0A3R7M6R4	Cathepsin B	0	-2.99194	0.0282702376688145	5.60689404409913	0.00149312336927704
A0A3R7M2M0	alpha-L-fucosidase	0	-3.00476	0.0324955632167778	7.22517334972847	0.00201884024763733
A0A3R7PUY1	Eukaryotic translation initiation factor 2A	0	-3.02494	0.0297146783155439	6.29627971482159	0.00171935641117524
A0A3R7Q8Y7	Uncharacterized protein	0	-3.04188	0.0383638020363388	4.97306152166315	0.00286468055826902
A0A3R7PMP3	RRM domain-containing protein	0	-3.09507	0.0456911536194808	5.05206976314805	0.00379394883698197
A0A3R7Q5T6	Synapse-associated protein 1	0	-3.17268	0.0276192626573166	6.38032322724169	0.00137766334043366
A0A423SH70	Uncharacterized protein	0	-3.17605	0.0173071260895871	6.57781866075921	0.000470414717488778
A0A3R7N9B8	Pro-resilin protein	0	-3.17631	0.0401929700750586	4.63067973624861	0.00316933814211932
A0A3R7MIN0	Crustacyanin subunit A	0	-3.18357	0.032831172027723	5.75130280760228	0.00208301887505938
A0A423TTV6	Transmembrane protein 214	0	-3.1852	0.0123652038866935	5.96527231329896	0.000214212014763507
A0A423SCR9	Striatin-3	0	-3.18775	0.0232413635636267	6.02462216666139	0.000964919216052601
A0A3R7NWY8	MICOS complex subunit	0	-3.19587	0.0173251535362804	8.5314253606682	0.000476079487854778
A0A423TNN3	Protein YIPF	0	-3.2203	0.0332994774070875	5.41524767734233	0.00223523099889483
A0A3R7LXH3;A0A423SSH8	ATP-dependent Clp protease ATP-binding subunit clpX-like, mitochondrial;ATP-dependent Clp protease ATP-binding subunit clpX-like, mitochondrial	0	-3.22519	0.0365527842411749	4.59199145748058	0.00259227640965814
A0A3R7MDK8	Secreted protein	0	-3.22656	0.0255561419947909	5.89856042635588	0.00124422077214783
A0A3R7PJ83	Endoplasmic reticulum protein ERp29	0	-3.24786	0.0441078230586475	5.33771578984655	0.00363087899116698
A0A3R7NN65;A0A3R7Q9P5	Putative huntingtin-interacting protein K	0	-3.33476	0.0470404340430332	3.97645820236094	0.00397623740566858
A0A423T4K3	Isocitrate dehydrogenase	0	-3.36861	0.0236096909963931	4.66250822814729	0.000994314943396483
A0A423SYV7	Mitochondrial import inner membrane translocase subunit TIM22	0	-3.38975	0.0429054656108766	5.23214208953666	0.00348574869956943
A0A423T6E5	Uncharacterized protein	0	-3.41339	0.0149793705929323	5.03885419520806	0.000339258341426342
A0A423SZL6	Uncharacterized protein	0	-3.42545	0.022734581847208	6.17844828857771	0.000896345520857665
A0A3R7MK15	SUMO-activating enzyme subunit	0	-3.45395	0.024319273899536	4.63315811856775	0.00113400844522643
A0A423T6L9	Putative cysteine-rich protein 1	0	-3.48323	0.0301020739251931	6.07916713403149	0.00181555535573403
A0A423TB42	Disks large 1 tumor suppressor protein	0	-3.49402	0.0365527842411749	3.85219384088044	0.00262430039922243
A0A3R7PEH2	Putative dystrophin, isoforms A/C/F/G/H-like isoform X3	0	-3.50408	0.0297146783155439	4.69988009019941	0.00171951262183895
A0A423T2L6	Enhancer of mRNA-decapping protein 4	0	-3.51802	0.0214527020765957	3.75187787691497	0.00073988159264672
A0A423UBE9	Synaptobrevin YKT6-like protein (Fragment)	0	-3.5237	0.0214994237709461	5.59206273761684	0.000808461329119334
A0A3R7PL47	Phospholipase B-like	0	-3.52524	0.032831172027723	5.1544660318497	0.00209970251674211
A0A3R7PEQ6	Putative trans-Golgi network integral membrane protein 2-like isoform X2	0	-3.52725	0.0297146783155439	6.04684124824165	0.00172376554703049
A0A3R7MAU3	Aldehyde dehydrogenase family 3 member B1	0	-3.54865	0.0388565716403283	5.45664273599753	0.00298635885839532
A0A423U3B7	Signal recognition particle subunit SRP68	0	-3.62552	0.0149793705929323	5.51406459785576	0.000331550307863453
A0A423TFB8	Protein lava lamp	0	-3.66396	0.0149793705929323	7.20614222165629	0.000345185498342644
A0A3R7Q7K5	rRNA 2'-O-methyltransferase fibrillarin	0	-3.66676	0.00664716471393285	6.36150316038058	0.0000675040622083982
A0A3R7MEM7	Endoplasmic reticulum aminopeptidase 1	0	-3.68394	0.0231884763667255	5.39043416134875	0.000941945276545601
A0A423THH3	Putative ficolin-1-like	0	-3.69608	0.0282702376688145	5.99689896310261	0.00151146133295036
A0A3R7P009	DUF1446 domain-containing protein	0	-3.71573	0.0214527020765957	5.38218760569843	0.0007305520510465
A0A3R7MIF0	Importin subunit alpha	0	-3.72213	0.0214994237709461	7.5729305964615	0.000801792443056725
A0A3R7QM28	C2H2-type domain-containing protein	0	-3.72904	0.0192687153831739	5.48147652419865	0.000574925355615067
A0A423TTX7	Heat shock protein 21	0	-3.76815	0.0388565716403283	6.54956612780989	0.00299432362102888
A0A3R7MK76	Uncharacterized protein	0	-3.81686	0.0313313554279817	4.9684561353738	0.00193715369581607
A0A423T208	Charged multivesicular body protein 5	0	-3.8323	0.0180571665725177	5.3355720376724	0.000501587960347715
A0A3R7PK19	Nuclear pore complex protein Nup155	0	-3.84139	0.0403828468258324	5.25786163584065	0.00320843406680747
A0A423TQK4	26S proteasome non-ATPase regulatory subunit 8	0	-3.86529	0.0240063814360621	6.59432865880299	0.00105404362936115
A0A423SH69	AMP-activated protein kinase gamma subunit	0	-3.89346	0.0363854606050067	5.88301715256445	0.00252133418768266
A0A423TY50	Putative transforming acidic coiled-coil-containing protein 1-like isoform X1	0	-3.90721	0.0401929700750586	4.17562171167433	0.00316514833916662
A0A423SG74	Leucine-rich repeat-containing protein 47	0	-3.95255	0.0192687153831739	4.47862696186233	0.000599081931616629
A0A423T7V8	Poly [ADP-ribose] polymerase	0	-4.03305	0.0149793705929323	4.42795083799537	0.000323195153903272
A0A3R7MMW6	Calponin-homology (CH) domain-containing protein	0	-4.03694	0.032831172027723	5.15497849191047	0.00208838364929573
A0A423T8H7	Sarcoplasmic calcium-binding protein, beta chain	0	-4.05981	0.029829057122622	8.59246700193687	0.00174646441066766
A0A3R7MF11	Eukaryotic translation initiation factor 2 subunit 2	0	-4.07957	0.0214994237709461	5.22192197563288	0.000815383062506748
A0A423SHX4	Uncharacterized protein	0	-4.15982	0.00694441785469486	5.9582224768144	0.0000762944408323045
A0A423SZF1;A0A423TVZ7	Uncharacterized protein	0	-4.26308	0.0229584211103411	5.07719385846317	0.000925742786707301
A0A3R7P6C5	Phosphatidylinositol 4-kinase type 2 (Fragment)	0	-4.33067	0.016915562708098	5.79742069530568	0.000454719427637044
A0A423TJ16	Conserved oligomeric Golgi complex subunit 3	0	-4.37375	0.0164574937528282	5.15159955051755	0.000437490126643281
A0A423SZY4	Putative GRIP and coiled-coil domain-containing protein 2	0	-4.39209	0.0133591966564324	4.93480524078695	0.00027133374332061
A0A3R7MDI2	Putative ankyrin repeat protein	0	-4.41624	0.0159933741567999	5.57729191031485	0.000420375425865708
A0A3R7N226	Putative alpha-(1,6)-fucosyltransferase isoform X1	0	-4.58637	0.0221363828588317	5.22696135669243	0.000852925145994412
A0A3R7M5R5	Uncharacterized protein	0	-4.61522	0.00991022908877263	6.43942817129458	0.000136162048412049
A0A423TQU1	alpha-1,2-Mannosidase	0	-4.63	0.0327762020775016	5.04809144598972	0.00205585496901891
A0A423SS39	Methionine aminopeptidase (Fragment)	0	-4.66227	0.0238030899868576	7.68239416976413	0.0010320604171339
A0A423SWB6	Regucalcin	0	-4.71576	0.0277890620333664	3.80915263600205	0.0014110336157922
A0A423SGC5	Peptidase M60 domain-containing protein	0	-4.73899	0.00613051509935885	5.46581384395502	0.0000573900906187801
A0A3R7MP64	Uncharacterized protein	0	-4.7983	0.00694441785469486	7.2479053887874	0.0000767453586092323
A0A423T2I2	USP domain-containing protein (Fragment)	0	-4.82365	0.00694441785469486	5.36901386000507	0.000075088061669185
A0A3R7N9V8	Polyadenylate-binding protein-interacting protein 1	0	-4.95554	0.00561794554606904	6.04460288694193	0.0000325243936587601
A0A3R7Q263	Dynamin-like 120 kDa protein, mitochondrial	0	-4.95928	0.0149793705929323	6.23989237925344	0.000348270999404037
A0A423SDB5	Ig-like domain-containing protein	0	-5.13405	0.00356488267378815	5.00311236653857	0.0000142371265643903
A0A3R7ME99	Putative sideroflexin 1,2,3	0	-5.22944	0.00613051509935885	7.09027416472859	0.0000585951263976951
A0A423SJU6	SUMO-activating enzyme subunit 1	0	-5.46904	0.00561794554606904	5.08411611908411	0.0000351539263143536
A0A3R7LVY6	4-aminobutyrate aminotransferase, mitochondrial	0	-5.71152	0.00561794554606904	7.50107712519782	0.0000355151295914168
A0A3R7QKJ2	Dedicator of cytokinesis protein 1 (Fragment)	0	-5.93595	0.0271314251095481	5.00575963217482	0.00132901843427894
A0A423TNK9	Uncharacterized protein	0	-5.98682	0.00304414393345608	7.08327351431656	0.00000272772753893914
A0A1V0QT77	Armadillo repeat-containing protein 8	0	-9.94065	0.0330448311849776	2.76825409344081	0.0021594870019577
A0A3R7MWX9	diphthine methyl ester synthase	0	-9.97672	0.0468688690369382	2.77897732057663	0.00391973815123736
A0A3R7PF14	Putative HBS1-like protein isoform X1 (Fragment)	0	-10.0013	0.040019976221237	2.78118626978549	0.00313179025387219
A0A3R7M2W6	COX assembly mitochondrial protein	0	-10.0363	0.0480766258735383	2.45358489600342	0.00412126392643534
A0A3R7N2E9	Alpha-1,3/1,6-mannosyltransferase ALG2	0	-10.0618	0.0365527842411749	3.18122678347892	0.00262490577332247
A0A3R7QXT4	Putative dedicator of cytokinesis protein 7-like isoform X4	0	-10.0681	0.0455120324087462	2.98418507860383	0.003765481773364
A0A423SGR0	Nucleolar and coiled-body phosphoprotein 1	0	-10.1054	0.0482220861348879	3.1215790388938	0.0041625396932445
A0A3R7N909	eIF-2B GDP-GTP exchange factor subunit gamma	0	-10.1189	0.0362976995529355	2.54831244926685	0.002504411169871
A0A423SNI1	AAA+ ATPase domain-containing protein	0	-10.1451	0.024319273899536	2.93583180231654	0.00113511125187368
A0A3R7QTR5	Putative cytoplasmic protein NCK1 isoform X2	0	-10.2053	0.0372398297011463	2.17653809539689	0.00271401387308235
A0A3R7MPS0	Transmembrane protein 11	0	-10.2087	0.0357429853472446	2.83904930094764	0.00244012596819157
A0A3R7M1D9	Laminin subunit gamma-1	0	-10.211	0.0383638020363388	1.9819512586621	0.00285703246285276
A0A423TMF9	Golgi-specific brefeldin A-resistance guanine nucleotide exchange factor 1	0	-10.2155	0.0331229005846896	2.05477503571984	0.00218642802545293
A0A423T222	Adenylate cyclase-stimulating G alpha protein	0	-10.2402	0.0277890620333664	3.63703259740805	0.00140474410602057
A0A423U280	GTP-binding protein ypt4	0	-10.2652	0.0388565716403283	3.0695456144178	0.0029786688245619
A0A3R7N1W3	Putative nuclear pore complex protein Nup98-Nup96 isoform X2	0	-10.3125	0.0332994774070875	4.1160018214687	0.00222558445120684
A0A3R7PSH5	CMP-sialic acid transporter 1	0	-10.3274	0.0365527842411749	2.98434704539908	0.00263118906873451
A0A3R7M929	Transmembrane protein 208	0	-10.3511	0.0439773927229919	2.59993227667065	0.00358597019515435
A0A423TTW9	non-specific serine/threonine protein kinase	0	-10.3639	0.0200272307224962	4.03052723430674	0.000640057851644892
A0A423TKN9	Nuclear cap-binding protein subunit 2 (Fragment)	0	-10.3665	0.0301020739251931	2.9617408488073	0.00179952667201838
A0A423SX39	Chitinase domain-containing protein 1	0	-10.3843	0.0388565716403283	2.62218554909369	0.00295455279226062
A0A3R7NF98	Mitochondrial import inner membrane translocase subunit TIM50	0	-10.4671	0.0226157625216474	3.07008102311333	0.00088490588122336
A0A3R7SJB0	Heat shock protein 90	0	-10.4913	0.0297146783155439	3.33189661914151	0.00170014555765322
A0A3R7QYG5;A0A423U3T2	YTH domain family protein 1	0	-10.4988	0.0375372187612065	3.36902465191806	0.00275811105593094
A0A423SFN9	Transmembrane BAX inhibitor motif-containing protein 4	0	-10.4989	0.0297146783155439	3.74732725387075	0.00173069362948956
A0A423TTK9	Putative cytoplasmic polyadenylation element-binding protein 2	0	-10.5078	0.0282702376688145	3.19817822556397	0.00150107721590409
A0A3R7PCA0	L-serine ammonia-lyase	0	-10.5364	0.0388565716403283	4.16409176576717	0.00298768951974234
A0A423T7S1	Transmembrane protein 256 homolog	0	-10.5573	0.0232413635636267	3.22944655441878	0.000959506298339282
A0A423TAJ8	Rap-GAP domain-containing protein (Fragment)	0	-10.5601	0.0243661434525146	3.38813163369061	0.00114989565875069
A0A3R7MF26	Putative isobutyryl-CoA dehydrogenase, mitochondrial isoform X1	0	-10.5754	0.0383630982074494	3.44983439209694	0.00283025246632019
A0A3R7PFY1	Uncharacterized protein	0	-10.6055	0.0441078230586475	2.99912555749812	0.00362562958019096
A0A423TUW0	Putative host cell factor 1-like	0	-10.6147	0.0214527020765957	2.55898680356548	0.000745707780633081
A0A423SWB3	Conserved oligomeric Golgi complex subunit 7	0	-10.6155	0.0236568075769072	3.90306812538866	0.00100914865848224
A0A423U268	FAD-binding domain-containing protein	0	-10.6179	0.0282702376688145	4.06779300203972	0.0014760322414967
A0A3R7Q205	Na(+)/H(+) exchanger beta	0	-10.6263	0.0481035365831489	3.33814320466865	0.00413793863080851
A0A3R7QP60	Hydroxymethylglutaryl-CoA synthase	0	-10.6394	0.0241148482153907	3.5628067822875	0.00108761710887813
A0A423U311	CHK kinase-like domain-containing protein	0	-10.6406	0.0249329036639396	3.49934188310866	0.00120442209690988
A0A3R7QCR6	Glycylpeptide N-tetradecanoyltransferase	0	-10.6474	0.0214527020765957	2.96197871797951	0.000715276032826838
A0A3R7MTH3	Tetratricopeptide repeat protein 36	0	-10.6522	0.0331229005846896	3.58613059448446	0.0021849610738714
A0A3R7N801	Tyrosine-protein phosphatase non-receptor type 23	0	-10.6779	0.0402683239778054	2.70585110105059	0.00318730760278328
A0A423SHE7	Putative mRNA-decapping enzyme-like protein	0	-10.6877	0.0192687153831739	3.1178990878835	0.000591004781979048
A0A3R7Q9K3	Histone acetyltransferase type B catalytic subunit	0	-10.6922	0.0367036517828165	3.85550472057958	0.00266397472617217
A0A3R7QR03	Putative carboxypeptidase B-like	0	-10.7003	0.0416001653511944	2.57188104576813	0.00333000128856634
A0A423S9H9	Mitochondrial proton/calcium exchanger protein	0	-10.7059	0.0301020739251931	3.77271711413085	0.00182518548590627
A0A3R7NA60	Putative AP-3 complex subunit sigma-2-like isoformX1	0	-10.7091	0.0119973649764155	3.3907569987586	0.000193017271175939
A0A3R7Q092	Putative ileal sodium/bile acid cotransporter-like	0	-10.7094	0.0386055650775257	3.5537069745941	0.00289974865971326
A0A3R7MKB5	Putative nuclear receptor coactivator 5-like	0	-10.7334	0.0301020739251931	4.22850722504222	0.00182052929450275
A0A3R7NEU3	Cation-dependent mannose-6-phosphate receptor	0	-10.745	0.0365527842411749	3.25728843292453	0.00262971445577863
A0A3R7PMI9	Putative cleft lip and palate transmembrane protein 1-like	0	-10.749	0.0470404340430332	5.18115024795983	0.00396597104164674
A0A423TVM7	GDP-fucose protein O-fucosyltransferase 1	0	-10.7858	0.032831172027723	4.14696818220904	0.00212208463795494
A0A423TD16	ubiquitinyl hydrolase 1	0	-10.8043	0.0292844533951923	3.7695966729739	0.00165575088901956
A0A423SR88	Uncharacterized protein	0	-10.8091	0.032831172027723	4.29026541135934	0.00209017269758742
A0A423SSC0	Putative aldehyde dehydrogenase family 8 member A1 isoformX1	0	-10.8126	0.0282702376688145	2.58165676240076	0.00151068127132105
A0A3R7QJC0	SWI/SNF complex subunit SMARCC2 (Fragment)	0	-10.8304	0.0181742888622686	3.49332826472256	0.000515698160667716
A0A423TM40	Ribokinase	0	-10.842	0.0277293453316592	4.4032425597871	0.00139143668330907
A0A3R7MSA5	6-phosphofructo-2-kinase/fructose-2, 6-bisphosphatase	0	-10.8564	0.0283879802051096	2.95433497908064	0.00154880850925133
A0A423TA23	Mitochondrial import receptor subunit TOM22 homolog	0	-10.8639	0.0185313419612002	4.03579044196119	0.000531364644048751
A0A423SE23	Uncharacterized protein (Fragment)	0	-10.869	0.0282229848046147	4.27758228387571	0.00144149653571957
A0A423SZF6	Uncharacterized protein	0	-10.9044	0.032831172027723	4.85003935385856	0.00212663163325036
A0A423SKM7	Beta,beta-carotene 15,15'-monooxygenase	0	-10.9132	0.0249329036639396	3.85646276839562	0.00120377501984769
A0A423SZR6	Integrin	0	-10.9313	0.0229584211103411	2.5606362577533	0.000922470390087517
A0A423SSI6	Putative GTP-binding protein 1	0	-10.9876	0.0249329036639396	3.84182807507849	0.00119485717243108
A0A423U303	Phosphatidylinositol 5-phosphate 4-kinase type-2 alpha	0	-10.9964	0.047221855014194	4.83751575397739	0.00400567706810965
A0A423TII9	Putative nucleolar transcription factor 1	0	-11.0098	0.0159933741567999	3.99170306969986	0.00041310093516537
A0A3R7P7V3	Putative sorbitol dehydrogenase-like	0	-11.0139	0.0188946148540375	2.56349201805841	0.000553068176731086
A0A3R7MKS5	Putative growth hormone-inducible transmembrane protein	0	-11.0199	0.0214527020765957	4.06760507238049	0.000740290461475
A0A3R7Q232	Uncharacterized protein	0	-11.0294	0.0209914164768049	3.06596113714535	0.000683412304651055
A0A423T4U2	Oxidoreductase HTATIP2	0	-11.0701	0.0186449656957184	2.90525285002851	0.000540191658448234
A0A3R7SZH9	protein-serine/threonine phosphatase	0	-11.0784	0.0283879802051096	3.32900523856988	0.00154391584270158
A0A423SYM5	Quinone oxidoreductase-like protein 2	0	-11.0914	0.0495340372602735	4.39274419180123	0.0042905826778612
A0A423TQJ3	hydroxymethylglutaryl-CoA lyase	0	-11.1001	0.0357429853472446	3.82207625449918	0.00244478603480257
A0A423T6P4	CDV3-like protein	0	-11.1016	0.015695187623181	3.99581070356742	0.000393786069398807
A0A423TI80	Uncharacterized protein	0	-11.1092	0.0313313554279817	4.39442571683933	0.00193152581137011
A0A423TGE2	Putative arf-GAP with SH3 domain, ANK repeat and PH domain-containing protein 1 isoform X2	0	-11.1166	0.0214994237709461	3.39670412968233	0.000792606450336562
A0A423TRB3	Putative golgin subfamily A member 2-like	0	-11.125	0.0211696547552447	3.93950690812001	0.000695538238672913
A0A3R7M4Q8	Conserved oligomeric Golgi complex subunit 6	0	-11.1485	0.0192687153831739	3.94140103859674	0.000604305589974092
A0A3R7MR80	CHK kinase-like domain-containing protein (Fragment)	0	-11.1496	0.029829057122622	4.88712748308155	0.00175517450811127
A0A423U2A2	Serine palmitoyltransferase 1	0	-11.203	0.030928388278349	4.53849952762157	0.00188452545065209
A0A423TNX4;A0A423TNZ4	Trans-sialidase;Uncharacterized protein	0	-11.2165	0.0214994237709461	4.98232746929962	0.000821961243333661
A0A3R7M8B7	Derlin	0	-11.2797	0.0159933741567999	4.54801369961913	0.000419126070991486
A0A3R7PDE1	Putative stathmin isoform X3	0	-11.2891	0.0283879802051096	4.6911709874396	0.00155167275314667
A0A3R7SGZ1	non-specific serine/threonine protein kinase	0	-11.302	0.0149793705929323	4.34201094938762	0.000345705132694346
A0A3R7LU93	Putative zinc finger CCCH domain-containing protein 15-like	0	-11.3236	0.0149793705929323	2.86442406310095	0.000321287384674364
A0A423THB8	Putative ADP-ribosylation factor-binding protein GGA3 isoform X1	0	-11.327	0.0214527020765957	4.61803258765167	0.000729345786204048
A0A3R7M895	Enoyl reductase (ER) domain-containing protein	0	-11.3739	0.0124150433900962	3.89440593817951	0.000229908210927708
A0A3R7MG31	Protein unzipped	0	-11.4304	0.024319273899536	4.28768700052356	0.00112479798596408
A0A3R7SXQ1	Maternal protein pumilio	0	-11.4405	0.0332994774070875	5.7852908486048	0.00222232862499063
A0A3R7PLP7	Putative ensconsin isoform X9	0	-11.4498	0.0150989291383351	4.6736565742604	0.000369806508167107
A0A423TH67	Putative phosphoribosylformylglycinamidine synthase	0	-11.4574	0.0234691667164883	5.06636256377296	0.000981386899733682
A0A423TA74	HECT-type E3 ubiquitin transferase	0	-11.4771	0.0133591966564324	4.27659987726203	0.000264706881610677
A0A3R7Q840	Masquerade-like serine proteinase-like protein 3	0	-11.4773	0.0241148482153907	4.88880510467	0.00107371135396105
A0A423TM48	Putative methyltransferase	0	-11.484	0.0214527020765957	4.1439161014587	0.000750417928983729
A0A423SZR3	Casein kinase II subunit beta	0	-11.4867	0.0119973649764155	4.0478608221283	0.000197089329062978
A0A3R7PKC2	Putative muscleblind-like protein 3-like	0	-11.493	0.0124150433900962	3.26152947376365	0.00022851885166324
A0A423TTT2	Calponin-homology (CH) domain-containing protein (Fragment)	0	-11.496	0.0119973649764155	4.60127588557065	0.000193869448780033
A0A3R7LYG1	Golgi to ER traffic protein 4 homolog	0	-11.4969	0.0282702376688145	3.39915459090971	0.0014603543002009
A0A3R7QEJ2	Uncharacterized protein	0	-11.4997	0.0238030899868576	3.27792977963485	0.00103406933942368
A0A423SDI8	ubiquitinyl hydrolase 1	0	-11.5076	0.00356488267378815	4.30164753849756	0.0000119457441894252
A0A3R7LZG4	Putative monocarboxylate transporter 5	0	-11.5156	0.0214994237709461	4.32446635392569	0.000817072541331617
A0A423SXS8	Proteasome activator complex subunit 3 (Fragment)	0	-11.5197	0.0150989291383351	4.60433222223452	0.000366686462296988
A0A423SI98	Golgi apparatus membrane protein TVP23 homolog (Fragment)	0	-11.5525	0.0214994237709461	4.56310561188906	0.000786504538807841
A0A3R7PXS7	Nuclear autoantigenic sperm protein	0	-11.5696	0.0242256400136882	4.65593928769247	0.00110392157345769
A0A3R7MHA6	Transmembrane protein 69	0	-11.578	0.00356488267378815	5.03958664619349	0.0000149069167960078
A0A3R7QI42	non-specific serine/threonine protein kinase	0	-11.7277	0.0133591966564324	4.44295467584858	0.000260981391507824
A0A3R7MSQ6	Partitioning defective 6-like protein beta (Fragment)	0	-11.7435	0.00585585439076864	4.75372590093988	0.0000454755717323729
A0A423TH69	Galactosylgalactosylxylosylprotein 3-beta-glucuronosyltransferase	0	-11.7661	0.00805333711821443	4.51089951542509	0.0000975406061759953
A0A3R7PA79;A0A423TMP9	FreD	0	-11.8045	0.0119973649764155	4.4646343280593	0.000193671910912135
A0A423SW68	AP-3 complex subunit mu	0	-11.8435	0.0116278782535561	4.59951367114413	0.000166707931950625
A0A3R7MM10	Putative splicing factor 3A subunit 1 isoform X1	0	-11.8712	0.0424085588801569	5.92663004487223	0.00343271190457662
A0A423SNJ1	Anamorsin homolog	0	-11.8807	0.0200272307224962	5.15797059065845	0.000634649204788863
A0A423SIY0	Influenza virus NS1A-binding protein-like protein A	0	-11.904	0.0129014611506119	3.58779370157484	0.000242769430253451
A0A423T607	Putative WD repeat-containing protein 61	0	-11.9546	0.0154661328560219	5.5056267795842	0.000383419661603888
A0A3R7PMF7	Putative golgin subfamily A member 5-like	0	-12.0321	0.00664716471393285	4.37655423069843	0.0000674920942254547
A0A423S933	Tubulin alpha chain (Fragment)	0	-12.1286	0.00561794554606904	5.28885338249918	0.0000334941432537035
A0A3R7PPR6	Elongation factor G, mitochondrial	0	-12.1365	0.00585585439076864	5.55651994294014	0.0000437951450542287
A0A423SMB8	tRNA-guanine(15) transglycosylase-like domain-containing protein	0	-12.1406	0.0104516039647359	5.16165777409006	0.000146722038931478
A0A3R7PWJ6	Carbohydrate sulfotransferase 5	0	-12.1708	0.0238030899868576	3.81409849414303	0.00103800810575902
A0A3R7LT42	TATA element modulatory factor	0	-12.1735	0.013841699312634	4.25479144340734	0.000289402315377652
A0A3R7PU58	Protoporphyrinogen oxidase	0	-12.1778	0.0192687153831739	4.06696777797707	0.000590187652378852
A0A3R7PU86	Contactin	0	-12.1792	0.0181742888622686	5.0204776905464	0.000515066828835796
A0A423U905	Glucose-6-phosphate 1-dehydrogenase (Fragment)	0	-12.2002	0.00356488267378815	4.41087844463512	0.0000148322607062466
A0A423SJI1	Tyrosine-protein kinase	0	-12.2118	0.00991022908877263	4.75126144860135	0.000135019009887988
A0A3R7QWM2	Double-stranded RNA-binding protein Staufen-like protein 2	0	-12.2348	0.00613051509935885	3.91723754028099	0.0000569131799978483
A0A3R7QNG3	Putative UPF0420 protein C16orf58-like isoform X1	0	-12.2683	0.0249329036639396	4.36621329294907	0.00120643082244869
A0A423U1Q9	NADP-retinol dehydrogenase	0	-12.2717	0.00613051509935885	5.31087239762836	0.0000544693271696346
A0A3R7QCG3	Putative fatty acid hydroxylase domain-containing protein 2 isoform X2	0	-12.2864	0.0150255138830008	4.81287447660958	0.000354544682424451
A0A423SCF5	COP9 signalosome complex subunit 3	0	-12.2978	0.00561794554606904	5.24451007966597	0.0000308257303633616
A0A3R7NMU4;A0A3R7PDF9	Eukaryotic translation initiation factor 4 gamma 2;MI domain-containing protein	0	-12.3164	0.0122147908960886	4.93891576834463	0.000207957909521222
A0A423SWE1	Yip1 domain-containing protein	0	-12.3564	0.00356488267378815	4.97866466089395	0.0000130536827622804
A0A3R7QMP1	V-type proton ATPase subunit a	0	-12.3835	0.00356488267378815	4.50835766747754	0.00000542602048494776
A0A3R7MC16	uridine/cytidine kinase	0	-12.4039	0.0236568075769072	6.16609229386693	0.00101043114799813
A0A423TVN0	Enoyl reductase (ER) domain-containing protein	0	-12.4193	0.00356488267378815	5.35283784580543	0.00000531895920650802
A0A3R7PA87	Cytochrome P450	0	-12.4267	0.00561794554606904	4.43017226033804	0.0000310915151698473
A0A423T1P4	Uncharacterized protein	0	-12.4663	0.0133591966564324	5.34041711136703	0.00026130158621147
A0A423U0D3	Nucleoside diphosphate kinase 7	0	-12.6001	0.00561794554606904	5.65322390661075	0.0000350165717357142
A0A3R7PUC0	EF-hand domain-containing protein	0	-12.7129	0.00613051509935885	5.67860997901726	0.0000506360995982983
A0A3R7PGG4	Ubiquitin thioesterase	0	-12.7537	0.0119973649764155	5.65575025095468	0.000192128422620685
A0A423THI2	Coiled-coil domain-containing protein	0	-12.8682	0.0119973649764155	5.0666083079624	0.000180455654711256
A0A3R7R0I0	Putative FK506-binding protein 4-like	0	-12.8806	0.0291080175332583	6.40771583555539	0.00162580623617661
A0A3R7M444;A0A3R7PE90	Putative ATPase family AAA domain-containing protein 3-like	0	-13.0241	0.00356488267378815	5.83939972820201	0.0000107243175968035
A0A423STA6	Putative ubiquitin fusion degradation protein 1-like	0	-13.0245	0.00718785863283797	5.77353328999412	0.0000837295360456036
A0A423TSW6	C2H2-type domain-containing protein	0	-13.0592	0.0150989291383351	5.05984243194647	0.000368438999382497
A0A3R7M2E6	Juvenile hormone-inducible protein	0	-13.1052	0.00613051509935885	5.79369688052061	0.0000557379820681656
A0A423U8R6	ADP-ribosylation factor-like protein 2	0	-13.1745	0.0226157625216474	6.41869484175148	0.000878807385641418
A0A423TE03	Uncharacterized protein	0	-13.3223	0.00356488267378815	6.73368422347467	0.0000114701183403135
A0A3R7Q0Z2	CCR4-NOT transcription complex subunit 1	0	-13.3411	0.00356488267378815	5.49751341499712	0.0000112569581334401
A0A3R7T0Y3	Zinc finger RNA-binding protein (Fragment)	0	-13.4932	0.0133591966564324	6.07186198781229	0.000268227147407914
A0A423SVE3	Myosin heavy chain type 2	0	-13.5971	0.0229584211103411	6.28593467261423	0.000912549876802408
A0A423TTI7	Uncharacterized protein	0	-13.6124	0.0292844533951923	6.825305817741	0.00166190147702704
A0A423TN89	Cytosolic Fe-S cluster assembly factor NUBP2 homolog	0	-13.6778	0.000127330972780458	5.31517144686529	7.60639024972865e-8
A0A3R7SP81	Actin 1	0	-13.755	0.0365527842411749	7.23901659737965	0.0026180742873515
A0A423SV00	Ubiquitin-like domain-containing CTD phosphatase 1	0	-13.9658	0.00805333711821443	6.00692845359265	0.0000986221092732353
A0A3R7LY17	Myosin heavy chain type 1	0	-14.0013	0.0214994237709461	6.92201065943996	0.000789977402357515
A0A423SHN5	RanBP2-type domain-containing protein	0	-14.0927	0.00561794554606904	6.81349757031074	0.0000385940106211433
A0A2H4V3E4	Actin 1	0	-14.7938	0.00718785863283797	7.71840351273216	0.0000825108213207946
A0A3R7SH94	HP domain-containing protein	0	-15.0883	0.000051415806716934	6.46368581567373	1.5357170465034e-8

## Sheet: Proteins_XOS_0.1_vs_C_72h
UniprotIds	ProteinDescriptions	Control_72h	XOS0.1_72h	FDR	AveExpr	P value
A0A3R7MF56	Secreted protein	0	14.1318	0.00758509351368638	5.36099978468946	0.00000453111918380309
A0A3R7Q0Z2	CCR4-NOT transcription complex subunit 1	0	13.1036	0.0156422236258649	5.49751341499712	0.0000140163294138574
A0A3R7P064;A0A423TIH5	Mitochondrial import inner membrane translocase subunit TIM44	0	5.51858	0.00111619978504149	7.60091543875888	3.33393006284794e-7
A0A3R7M5D7	Matrin-type domain-containing protein	0	-12.1946	0.036692850428912	4.42325652503121	0.0000438385309783894

## Sheet: Proteins_C_0h_vs_NI_72h
UniprotIds	ProteinDescriptions	NI_72h	Control_0h	FDR	AveExpr	P value
A0A423THI2	Coiled-coil domain-containing protein	0	12.8682	0.0342978	5.06661	0.000117754
A0A3R7PK19	Nuclear pore complex protein Nup155	0	12.785	0.0342978	5.25786	6.72353e-05
A0A3R7QCG3	Putative fatty acid hydroxylase domain-containing protein 2 isoform X2	0	12.2864	0.0412967	4.81287	0.00023436
A0A3R7PH82	ZP domain-containing protein (Fragment)	0	12.2722	0.044589	4.18384	0.000359371
A0A3R7QWM2	Double-stranded RNA-binding protein Staufen-like protein 2	0	12.2348	0.0270685	3.91724	3.23399e-05
A0A3R7PU58	Protoporphyrinogen oxidase	0	12.1778	0.044589	4.06697	0.00039299
A0A423SWB6	Regucalcin	0	11.9304	0.0342978	3.80915	0.000144057
A0A423SIY0	Influenza virus NS1A-binding protein-like protein A	0	11.904	0.0342978	3.58779	0.000149561
A0A3R7M956	Beta-1,3-glucan-binding protein	0	11.8606	0.044589	4.44168	0.000387642
A0A3R7PNJ2	Uncharacterized protein	0	11.7379	0.0342978	4.24522	0.000103362
A0A3R7PKC2	Putative muscleblind-like protein 3-like	0	11.493	0.0342978	3.26153	0.000135201
A0A423SZR3	Casein kinase II subunit beta	0	11.4867	0.0342978	4.04786	0.000112245
A0A423TA74	HECT-type E3 ubiquitin transferase	0	11.4771	0.0342978	4.2766	0.000153664
A0A3R7NC20	Uncharacterized protein (Fragment)	0	11.4598	0.0342978	3.2166	9.25621e-05
A0A3R7M7G7	Actin 1	0	11.3418	0.0443114	4.16197	0.000264703
A0A3R7LU93	Putative zinc finger CCCH domain-containing protein 15-like	0	11.3236	0.0356195	2.86442	0.000191503
A0A423TGE2	Putative arf-GAP with SH3 domain, ANK repeat and PH domain-containing protein 1 isoform X2	0	11.1166	0.0470038	3.3967	0.000477339
A0A3R7P7V3	Putative sorbitol dehydrogenase-like	0	11.0139	0.044589	2.56349	0.000341826
A0A3R7N9H7	Masquerade-like protein (Fragment)	0	10.8693	0.044589	3.79669	0.00039741
A0A3R7SH94	HP domain-containing protein	0	6.2626	0.00112746	6.46369	3.36757e-07
A0A3R7PUC0	EF-hand domain-containing protein	0	6.06441	0.0342978	5.67861	0.000115529
A0A3R7QM28	C2H2-type domain-containing protein	0	5.77556	0.0268065	5.48148	1.78794e-05
A0A3R7MKE3	LIM zinc-binding domain-containing protein	0	5.50861	0.0268065	6.55308	2.40202e-05
A0A3R7MIN0	Crustacyanin subunit A	0	4.21578	0.0356195	5.7513	0.000182728
A0A3R7Q0Z2	CCR4-NOT transcription complex subunit 1	0	4.18522	0.044589	5.49751	0.000421317
A0A3R7MK15	SUMO-activating enzyme subunit	0	3.86016	0.044589	4.63316	0.000375355
A0A3R7MGX8	ALG-2 interacting protein x	0	3.71126	0.0277151	6.54895	4.13906e-05
A0A423TN89	Cytosolic Fe-S cluster assembly factor NUBP2 homolog	0	3.08497	0.044589	5.31517	0.000426179
A0A3R7PI13	RPB5 homolog	0	-2.85627	0.0470038	5.28051	0.000470533
A0A423TVL9	Ran-binding protein 3	0	-4.42634	0.044589	3.56406	0.000360374
A0A423SDH1	Myosin heavy chain type 1	0	-5.16826	0.044589	5.89884	0.00041926
A0A423U9G6	serine C-palmitoyltransferase	0	-11.3792	0.044589	3.77438	0.000333035
A0A3R7PYU7	Medium-chain acyl-CoA ligase ACSF2, mitochondrial	0	-11.7415	0.044589	3.29014	0.000420821
A0A3R7N0S5	KASH domain-containing protein	0	-13.1764	0.0356195	5.74245	0.000189251

## Sheet: Proteins_NI_72h_vs_C_72h
UniprotIds	ProteinDescriptions	Control_72h	NI_72h	FDR	AveExpr	P value
A0A3R7MRF9	Putative hydroxyphenylpyruvate reductase-like isoform X1	0	13.268	0.0365122	5.53905	1.73118e-05
A0A3R7M2E6	Juvenile hormone-inducible protein	0	5.78037	0.0496742	5.7937	5.93479e-05
A0A423U2A2	Serine palmitoyltransferase 1	0	-12.7654	0.0365122	4.5385	2.18113e-05
A0A3R7PW77	Putative balbiani ring protein 3-like	0	-13.3703	0.0381362	5.14001	3.41722e-05

## Sheet: GO_XOS_0.1_vs_C_0h
BP_down					CC_down					MF_down					MF_down_chart														KEGG_down					BP_up					BP_up_chart
ID	Gene Name	Species	GOTERM_BP_DIRECT	.	ID	Gene Name	Species	GOTERM_CC_DIRECT	.	ID	Gene Name	Species	GOTERM_MF_DIRECT		Category	Term	Count	%	PValue	Genes	List Total	Pop Hits	Pop Total	Fold Enrichment	Bonferroni	Benjamini	FDR		ID	Gene Name	Species	KEGG_PATHWAY		ID	Gene Name	Species	GOTERM_BP_DIRECT		Category	Term	Count	%	PValue	Genes	List Total	Pop Hits	Pop Total	Fold Enrichment	Bonferroni
113799926	CCR4-NOT transcription complex subunit 1-like(LOC113799926)	Penaeus vannamei	GO:0000288~nuclear-transcribed mRNA catabolic process, deadenylation-dependent decay,GO:0017148~negative regulation of translation,	.	113799926	CCR4-NOT transcription complex subunit 1-like(LOC113799926)	Penaeus vannamei	GO:0000932~P-body,GO:0005634~nucleus,GO:0030015~CCR4-NOT core complex,	.	113812427	3-oxoacyl-[acyl-carrier-protein] reductase FabG-like(LOC113812427)	Penaeus vannamei	GO:0016491~oxidoreductase activity,	.	GOTERM_MF_DIRECT	GO:0046872~metal ion binding	5	10.869565217391305	0.09351207131443415	113804694, 113803760, 113823091, 113808002, 113827451	29	1024	16430	2.7663658405172415	0.9926192370405595	1.0	1.0		113799926	CCR4-NOT transcription complex subunit 1-like(LOC113799926)	Penaeus vannamei	pvm03018:RNA degradation,	.	113817472	NPC intracellular cholesterol transporter 2 homolog a-like(LOC113817472)	Penaeus vannamei	GO:0032367~intracellular cholesterol transport,GO:0033344~cholesterol efflux,	.	GOTERM_BP_DIRECT	GO:0005975~carbohydrate metabolic process	10	14.084507042253522	3.596679848851858E-9	113803089, 113821974, 113825898, 113807222, 113799997, 113814526, 113817084, 113817260, 113809619, 113799989	45	181	14162	17.387354205033763	1.7983397626597508E-7
113804694	DNA-directed RNA polymerase II subunit RPB2(LOC113804694)	Penaeus vannamei	GO:0006351~DNA-templated transcription,	.	113804694	DNA-directed RNA polymerase II subunit RPB2(LOC113804694)	Penaeus vannamei	GO:0005665~RNA polymerase II, core complex,	.	113799926	CCR4-NOT transcription complex subunit 1-like(LOC113799926)	Penaeus vannamei	GO:0060090~molecular adaptor activity,	.															113804694	DNA-directed RNA polymerase II subunit RPB2(LOC113804694)	Penaeus vannamei	pvm03020:RNA polymerase,pvm03420:Nucleotide excision repair,	.	113823850	TRPM8 channel-associated factor 3-like(LOC113823850)	Penaeus vannamei	GO:0090314~positive regulation of protein targeting to membrane,	.	GOTERM_BP_DIRECT	GO:0006680~glucosylceramide catabolic process	3	4.225352112676056	7.200299973151775E-4	113806003, 113806002, 113824094	45	13	14162	72.62564102564103	0.035373662031642605
113815337	MICOS complex subunit MIC27-like(LOC113815337)	Penaeus vannamei	GO:0042407~cristae formation,	.	113815337	MICOS complex subunit MIC27-like(LOC113815337)	Penaeus vannamei	GO:0061617~MICOS complex,	.	113804694	DNA-directed RNA polymerase II subunit RPB2(LOC113804694)	Penaeus vannamei	GO:0001055~RNA polymerase II activity,GO:0003677~DNA binding,GO:0003899~DNA-directed 5'-3' RNA polymerase activity,GO:0032549~ribonucleoside binding,GO:0046872~metal ion binding,	.															113821736	SUMO-activating enzyme subunit 1-like(LOC113821736)	Penaeus vannamei	pvm04120:Ubiquitin mediated proteolysis,	.	113823861	TRPM8 channel-associated factor 3-like(LOC113823861)	Penaeus vannamei	GO:0090314~positive regulation of protein targeting to membrane,	.	GOTERM_BP_DIRECT	GO:0090314~positive regulation of protein targeting to membrane	3	4.225352112676056	7.200299973151775E-4	113823850, 113823861, 113823851	45	13	14162	72.62564102564103	0.035373662031642605
113821291	MOG interacting and ectopic P-granules protein 1-like(LOC113821291)	Penaeus vannamei	GO:0006357~regulation of transcription by RNA polymerase II,GO:0010468~regulation of gene expression,	.	113821291	MOG interacting and ectopic P-granules protein 1-like(LOC113821291)	Penaeus vannamei	GO:0005634~nucleus,GO:0005694~chromosome,	.	113821291	MOG interacting and ectopic P-granules protein 1-like(LOC113821291)	Penaeus vannamei	GO:0043035~chromatin insulator sequence binding,	.															113814993	SWI/SNF complex subunit SMARCC2-like(LOC113814993)	Penaeus vannamei	pvm03082:ATP-dependent chromatin remodeling,	.	113808761	alkaline phosphatase-like(LOC113808761)	Penaeus vannamei	GO:0016311~dephosphorylation,	.	GOTERM_BP_DIRECT	GO:0016485~protein processing	3	4.225352112676056	0.008215525205384369	113827577, 113814034, 113814030	45	44	14162	21.457575757575757	0.3379888833820026
113821736	SUMO-activating enzyme subunit 1-like(LOC113821736)	Penaeus vannamei	GO:0016925~protein sumoylation,	.	113821736	SUMO-activating enzyme subunit 1-like(LOC113821736)	Penaeus vannamei	GO:0005737~cytoplasm,GO:0031510~SUMO activating enzyme complex,	.	113821736	SUMO-activating enzyme subunit 1-like(LOC113821736)	Penaeus vannamei	GO:0019948~SUMO activating enzyme activity,	.															113810956	V-type proton ATPase 116 kDa subunit a-like(LOC113810956)	Penaeus vannamei	pvm00190:Oxidative phosphorylation,pvm01100:Metabolic pathways,pvm04142:Lysosome,pvm04145:Phagosome,	.	113825898	alpha-amylase-like(LOC113825898)	Penaeus vannamei	GO:0005975~carbohydrate metabolic process,	.	GOTERM_BP_DIRECT	GO:0006508~proteolysis	7	9.859154929577464	0.028227239621662476	113826861, 113827169, 113826331, 113829479, 113817626, 113828356, 113803188	45	755	14162	2.91785136129507	0.7610890459426176
113814993	SWI/SNF complex subunit SMARCC2-like(LOC113814993)	Penaeus vannamei	GO:0045893~positive regulation of DNA-templated transcription,	.	113814993	SWI/SNF complex subunit SMARCC2-like(LOC113814993)	Penaeus vannamei	GO:0016514~SWI/SNF complex,GO:0071564~npBAF complex,GO:0071565~nBAF complex,	.	113814993	SWI/SNF complex subunit SMARCC2-like(LOC113814993)	Penaeus vannamei	GO:0003677~DNA binding,GO:0031492~nucleosomal DNA binding,GO:0042393~histone binding,	.															113807364	alpha-(1,6)-fucosyltransferase-like(LOC113807364)	Penaeus vannamei	pvm00510:N-Glycan biosynthesis,pvm00513:Various types of N-glycan biosynthesis,pvm00533:Glycosaminoglycan biosynthesis - keratan sulfate,pvm01100:Metabolic pathways,	.	113804091	alpha-mannosidase 2C1-like(LOC113804091)	Penaeus vannamei	GO:0006013~mannose metabolic process,GO:0009313~oligosaccharide catabolic process,	.
113810956	V-type proton ATPase 116 kDa subunit a-like(LOC113810956)	Penaeus vannamei	GO:0007035~vacuolar acidification,GO:1902600~proton transmembrane transport,	.	113822948	TATA element modulatory factor-like(LOC113822948)	Penaeus vannamei	GO:0005783~endoplasmic reticulum,GO:0005794~Golgi apparatus,	.	113810956	V-type proton ATPase 116 kDa subunit a-like(LOC113810956)	Penaeus vannamei	GO:0046961~proton-transporting ATPase activity, rotational mechanism,GO:0051117~ATPase binding,	.															113821065	alpha-N-acetylgalactosaminidase-like(LOC113821065)	Penaeus vannamei	pvm00603:Glycosphingolipid biosynthesis - globo and isoglobo series,pvm01100:Metabolic pathways,pvm04142:Lysosome,	.	113817626	aminopeptidase N-like(LOC113817626)	Penaeus vannamei	GO:0006508~proteolysis,GO:0043171~peptide catabolic process,	.
113807364	alpha-(1,6)-fucosyltransferase-like(LOC113807364)	Penaeus vannamei	GO:0006487~protein N-linked glycosylation,GO:0036071~N-glycan fucosylation,	.	113810956	V-type proton ATPase 116 kDa subunit a-like(LOC113810956)	Penaeus vannamei	GO:0000220~vacuolar proton-transporting V-type ATPase, V0 domain,GO:0005886~plasma membrane,GO:0016471~vacuolar proton-transporting V-type ATPase complex,	.	113807364	alpha-(1,6)-fucosyltransferase-like(LOC113807364)	Penaeus vannamei	GO:0005515~protein binding,GO:0046921~alpha-(1->6)-fucosyltransferase activity,	.															113818248	alpha-aminoadipic semialdehyde synthase, mitochondrial-like(LOC113818248)	Penaeus vannamei	pvm00310:Lysine degradation,pvm01100:Metabolic pathways,	.	113803188	angiotensin-converting enzyme-like(LOC113803188)	Penaeus vannamei	GO:0003081~regulation of systemic arterial blood pressure by renin-angiotensin,GO:0003084~positive regulation of systemic arterial blood pressure,GO:0006508~proteolysis,	.
113821065	alpha-N-acetylgalactosaminidase-like(LOC113821065)	Penaeus vannamei	GO:0006629~lipid metabolic process,GO:0009311~oligosaccharide metabolic process,GO:0016139~glycoside catabolic process,GO:0046477~glycosylceramide catabolic process,	.	113807364	alpha-(1,6)-fucosyltransferase-like(LOC113807364)	Penaeus vannamei	GO:0016020~membrane,	.	113821065	alpha-N-acetylgalactosaminidase-like(LOC113821065)	Penaeus vannamei	GO:0004557~alpha-galactosidase activity,	.															113807493	cleavage stimulation factor subunit 2-like(LOC113807493)	Penaeus vannamei	pvm03015:mRNA surveillance pathway,	.	113810220	apolipoprotein D-like(LOC113810220)	Penaeus vannamei	GO:0000302~response to reactive oxygen species,GO:0006629~lipid metabolic process,	.
113818248	alpha-aminoadipic semialdehyde synthase, mitochondrial-like(LOC113818248)	Penaeus vannamei	GO:0019878~lysine biosynthetic process via aminoadipic acid,	.	113821065	alpha-N-acetylgalactosaminidase-like(LOC113821065)	Penaeus vannamei	GO:0005737~cytoplasm,GO:0005764~lysosome,	.	113818248	alpha-aminoadipic semialdehyde synthase, mitochondrial-like(LOC113818248)	Penaeus vannamei	GO:0004753~saccharopine dehydrogenase activity,	.															113827334	glypican-6-like(LOC113827334)	Penaeus vannamei	pvm04310:Wnt signaling pathway,	.	113826331	astacin-like(LOC113826331)	Penaeus vannamei	GO:0006508~proteolysis,	.
113807493	cleavage stimulation factor subunit 2-like(LOC113807493)	Penaeus vannamei	GO:0031124~mRNA 3'-end processing,	.	113818248	alpha-aminoadipic semialdehyde synthase, mitochondrial-like(LOC113818248)	Penaeus vannamei	GO:0005737~cytoplasm,	.	113807493	cleavage stimulation factor subunit 2-like(LOC113807493)	Penaeus vannamei	GO:0003729~mRNA binding,	.															113805507	mannose-6-phosphate isomerase-like(LOC113805507)	Penaeus vannamei	pvm00051:Fructose and mannose metabolism,pvm00520:Amino sugar and nucleotide sugar metabolism,pvm01100:Metabolic pathways,pvm01240:Biosynthesis of cofactors,pvm01250:Biosynthesis of nucleotide sugars,	.	113807222	beta-1,3-glucan-binding protein(LOC113807222)	Penaeus vannamei	GO:0005975~carbohydrate metabolic process,	.
113811904	conserved oligomeric Golgi complex subunit 5-like(LOC113811904)	Penaeus vannamei	GO:0006891~intra-Golgi vesicle-mediated transport,	.	113807493	cleavage stimulation factor subunit 2-like(LOC113807493)	Penaeus vannamei	GO:0005847~mRNA cleavage and polyadenylation specificity factor complex,	.	113803760	cytosolic Fe-S cluster assembly factor NUBP2 homolog(LOC113803760)	Penaeus vannamei	GO:0005524~ATP binding,GO:0046872~metal ion binding,GO:0051536~iron-sulfur cluster binding,GO:0051539~4 iron, 4 sulfur cluster binding,GO:0140663~ATP-dependent FeS chaperone activity,	.															113823091	nuclear pore complex protein Nup153-like(LOC113823091)	Penaeus vannamei	pvm03013:Nucleocytoplasmic transport,pvm03250:Viral life cycle - HIV-1,	.	113814526	beta-galactosidase-1-like protein 2(LOC113814526)	Penaeus vannamei	GO:0005975~carbohydrate metabolic process,	.
113803760	cytosolic Fe-S cluster assembly factor NUBP2 homolog(LOC113803760)	Penaeus vannamei	GO:0016226~iron-sulfur cluster assembly,	.	113811904	conserved oligomeric Golgi complex subunit 5-like(LOC113811904)	Penaeus vannamei	GO:0016020~membrane,GO:0017119~Golgi transport complex,	.	113809244	disks large 1 tumor suppressor protein-like(LOC113809244)	Penaeus vannamei	GO:0019900~kinase binding,	.															113816926	probable methylcrotonoyl-CoA carboxylase beta chain, mitochondrial(LOC113816926)	Penaeus vannamei	pvm00280:Valine, leucine and isoleucine degradation,pvm01100:Metabolic pathways,	.	113802417	cadherin-related tumor suppressor-like(LOC113802417)	Penaeus vannamei	GO:0000902~cell morphogenesis,GO:0001736~establishment of planar polarity,GO:0007043~cell-cell junction assembly,GO:0007156~homophilic cell adhesion via plasma membrane adhesion molecules,GO:0007163~establishment or maintenance of cell polarity,GO:0016339~calcium-dependent cell-cell adhesion via plasma membrane cell adhesion molecules,GO:0034332~adherens junction organization,GO:0044331~cell-cell…	.
113809244	disks large 1 tumor suppressor protein-like(LOC113809244)	Penaeus vannamei	GO:0007268~chemical synaptic transmission,GO:0009790~embryo development,GO:0043113~receptor clustering,GO:0045197~establishment or maintenance of epithelial cell apical/basal polarity,GO:0097120~receptor localization to synapse,GO:0098609~cell-cell adhesion,	.	113803760	cytosolic Fe-S cluster assembly factor NUBP2 homolog(LOC113803760)	Penaeus vannamei	GO:0005829~cytosol,	.	113823832	fatty acid hydroxylase domain-containing protein 2-like(LOC113823832)	Penaeus vannamei	GO:0000254~C-4 methylsterol oxidase activity,GO:0005506~iron ion binding,	.															113813302	rRNA 2'-O-methyltransferase fibrillarin-like(LOC113813302)	Penaeus vannamei	pvm03008:Ribosome biogenesis in eukaryotes,	.	113817260	chitotriosidase-1-like(LOC113817260)	Penaeus vannamei	GO:0005975~carbohydrate metabolic process,GO:0006032~chitin catabolic process,	.
113823832	fatty acid hydroxylase domain-containing protein 2-like(LOC113823832)	Penaeus vannamei	GO:0016126~sterol biosynthetic process,	.	113809244	disks large 1 tumor suppressor protein-like(LOC113809244)	Penaeus vannamei	GO:0005886~plasma membrane,GO:0005911~cell-cell junction,GO:0016323~basolateral plasma membrane,GO:0031594~neuromuscular junction,GO:0043005~neuron projection,GO:0098839~postsynaptic density membrane,	.	113828398	globin-like(LOC113828398)	Penaeus vannamei	GO:0005344~oxygen carrier activity,GO:0019825~oxygen binding,GO:0020037~heme binding,	.															113816062	regucalcin-like(LOC113816062)	Penaeus vannamei	pvm00030:Pentose phosphate pathway,pvm00053:Ascorbate and aldarate metabolism,pvm01100:Metabolic pathways,pvm01200:Carbon metabolism,pvm01240:Biosynthesis of cofactors,	.	113829165	chondroadherin-like(LOC113829165)	Penaeus vannamei	GO:0007165~signal transduction,	.
113828398	globin-like(LOC113828398)	Penaeus vannamei	GO:0015671~oxygen transport,	.	113823832	fatty acid hydroxylase domain-containing protein 2-like(LOC113823832)	Penaeus vannamei	GO:0005789~endoplasmic reticulum membrane,	.	113814567	kielin/chordin-like protein(LOC113814567)	Penaeus vannamei	GO:0004867~serine-type endopeptidase inhibitor activity,GO:0005178~integrin binding,	.																				113799989	chondroitinase-AC-like(LOC113799989)	Penaeus vannamei	GO:0005975~carbohydrate metabolic process,	.
113827334	glypican-6-like(LOC113827334)	Penaeus vannamei	GO:0009966~regulation of signal transduction,GO:0016477~cell migration,GO:1905475~regulation of protein localization to membrane,	.	113806222	ficolin-1-like(LOC113806222)	Penaeus vannamei	GO:0005615~extracellular space,GO:0062023~collagen-containing extracellular matrix,	.	113805507	mannose-6-phosphate isomerase-like(LOC113805507)	Penaeus vannamei	GO:0004476~mannose-6-phosphate isomerase activity,GO:0008270~zinc ion binding,	.																				113811821	coiled-coil and C2 domain-containing protein 1-like(LOC113811821)	Penaeus vannamei	GO:0006357~regulation of transcription by RNA polymerase II,	.
113814567	kielin/chordin-like protein(LOC113814567)	Penaeus vannamei	GO:0007160~cell-matrix adhesion,GO:0007229~integrin-mediated signaling pathway,GO:0016477~cell migration,GO:0033627~cell adhesion mediated by integrin,	.	113828398	globin-like(LOC113828398)	Penaeus vannamei	GO:0005576~extracellular region,GO:0005833~hemoglobin complex,	.	113827451	msx2-interacting protein-like(LOC113827451)	Penaeus vannamei	GO:0046872~metal ion binding,	.																				113826646	cytidine deaminase-like(LOC113826646)	Penaeus vannamei	GO:0009972~cytidine deamination,	.
113805507	mannose-6-phosphate isomerase-like(LOC113805507)	Penaeus vannamei	GO:0005975~carbohydrate metabolic process,GO:0009298~GDP-mannose biosynthetic process,	.	113827334	glypican-6-like(LOC113827334)	Penaeus vannamei	GO:0005576~extracellular region,GO:0005886~plasma membrane,GO:0009986~cell surface,GO:0045202~synapse,GO:0062023~collagen-containing extracellular matrix,GO:0098552~side of membrane,	.	113808002	muscleblind-like protein 3(LOC113808002)	Penaeus vannamei	GO:0003723~RNA binding,GO:0046872~metal ion binding,	.																				113826861	dipeptidase 1-like(LOC113826861)	Penaeus vannamei	GO:0006508~proteolysis,	.
113827451	msx2-interacting protein-like(LOC113827451)	Penaeus vannamei	GO:0023051~regulation of signaling,GO:0030155~regulation of cell adhesion,	.	113814567	kielin/chordin-like protein(LOC113814567)	Penaeus vannamei	GO:0005925~focal adhesion,GO:0008305~integrin complex,GO:0009986~cell surface,	.	113823091	nuclear pore complex protein Nup153-like(LOC113823091)	Penaeus vannamei	GO:0008139~nuclear localization sequence binding,GO:0017056~structural constituent of nuclear pore,GO:0046872~metal ion binding,	.																				113829479	dipeptidase 1-like(LOC113829479)	Penaeus vannamei	GO:0006508~proteolysis,GO:0071897~DNA biosynthetic process,	.
113808002	muscleblind-like protein 3(LOC113808002)	Penaeus vannamei	GO:0043484~regulation of RNA splicing,	.	113805507	mannose-6-phosphate isomerase-like(LOC113805507)	Penaeus vannamei	GO:0005829~cytosol,	.	113814666	phosphofurin acidic cluster sorting protein 2-like(LOC113814666)	Penaeus vannamei	GO:0044325~transmembrane transporter binding,	.																				113824311	dipeptidyl peptidase 1-like(LOC113824311)	Penaeus vannamei	GO:0051603~proteolysis involved in protein catabolic process,	.
113823091	nuclear pore complex protein Nup153-like(LOC113823091)	Penaeus vannamei	GO:0006405~RNA export from nucleus,GO:0006606~protein import into nucleus,	.	113808002	muscleblind-like protein 3(LOC113808002)	Penaeus vannamei	GO:0005634~nucleus,	.	113816172	probable cytochrome P450 49a1(LOC113816172)	Penaeus vannamei	GO:0004497~monooxygenase activity,GO:0005506~iron ion binding,GO:0016705~oxidoreductase activity, acting on paired donors, with incorporation or reduction of molecular oxygen,GO:0020037~heme binding,	.																				113810577	dyslexia-associated protein KIAA0319-like protein(LOC113810577)	Penaeus vannamei	GO:0001764~neuron migration,	.
113812239	oxidoreductase HTATIP2-like(LOC113812239)	Penaeus vannamei	GO:0051170~import into nucleus,	.	113823091	nuclear pore complex protein Nup153-like(LOC113823091)	Penaeus vannamei	GO:0005643~nuclear pore,	.	113816926	probable methylcrotonoyl-CoA carboxylase beta chain, mitochondrial(LOC113816926)	Penaeus vannamei	GO:0004485~methylcrotonoyl-CoA carboxylase activity,	.																				113803089	endochitinase-like(LOC113803089)	Penaeus vannamei	GO:0005975~carbohydrate metabolic process,GO:0006032~chitin catabolic process,	.
113814666	phosphofurin acidic cluster sorting protein 2-like(LOC113814666)	Penaeus vannamei	GO:0072659~protein localization to plasma membrane,	.	113812239	oxidoreductase HTATIP2-like(LOC113812239)	Penaeus vannamei	GO:0005737~cytoplasm,	.	113813302	rRNA 2'-O-methyltransferase fibrillarin-like(LOC113813302)	Penaeus vannamei	GO:0003723~RNA binding,GO:0008649~rRNA methyltransferase activity,GO:1990259~histone H2AQ104 methyltransferase activity,	.																				113809619	endoglucanase E-4-like(LOC113809619)	Penaeus vannamei	GO:0005975~carbohydrate metabolic process,GO:0030245~cellulose catabolic process,	.
113816172	probable cytochrome P450 49a1(LOC113816172)	Penaeus vannamei	GO:0006700~C21-steroid hormone biosynthetic process,GO:0006704~glucocorticoid biosynthetic process,GO:0008203~cholesterol metabolic process,GO:0034650~cortisol metabolic process,GO:0071375~cellular response to peptide hormone stimulus,	.	113816172	probable cytochrome P450 49a1(LOC113816172)	Penaeus vannamei	GO:0005743~mitochondrial inner membrane,	.	113816062	regucalcin-like(LOC113816062)	Penaeus vannamei	GO:0004341~gluconolactonase activity,GO:0005509~calcium ion binding,GO:0030234~enzyme regulator activity,	.																				113806002	glucosylceramidase-like(LOC113806002)	Penaeus vannamei	GO:0006680~glucosylceramide catabolic process,	.
113816926	probable methylcrotonoyl-CoA carboxylase beta chain, mitochondrial(LOC113816926)	Penaeus vannamei	GO:0006552~L-leucine catabolic process,	.	113816926	probable methylcrotonoyl-CoA carboxylase beta chain, mitochondrial(LOC113816926)	Penaeus vannamei	GO:0005739~mitochondrion,GO:1905202~methylcrotonoyl-CoA carboxylase complex,	.	113827173	supervillin-like(LOC113827173)	Penaeus vannamei	GO:0005546~phosphatidylinositol-4,5-bisphosphate binding,GO:0051015~actin filament binding,	.																				113806003	glucosylceramidase-like(LOC113806003)	Penaeus vannamei	GO:0006680~glucosylceramide catabolic process,	.
113814726	protein YIF1B-B-like(LOC113814726)	Penaeus vannamei	GO:0006888~endoplasmic reticulum to Golgi vesicle-mediated transport,GO:0015031~protein transport,	.	113814726	protein YIF1B-B-like(LOC113814726)	Penaeus vannamei	GO:0000139~Golgi membrane,GO:0005789~endoplasmic reticulum membrane,GO:0005793~endoplasmic reticulum-Golgi intermediate compartment,GO:0030134~COPII-coated ER to Golgi transport vesicle,	.	113812756	trafficking protein particle complex subunit 12-like(LOC113812756)	Penaeus vannamei	GO:0005515~protein binding,	.																				113824094	glucosylceramidase-like(LOC113824094)	Penaeus vannamei	GO:0006680~glucosylceramide catabolic process,	.
113813302	rRNA 2'-O-methyltransferase fibrillarin-like(LOC113813302)	Penaeus vannamei	GO:0000494~box C/D sno(s)RNA 3'-end processing,GO:0031167~rRNA methylation,	.	113813302	rRNA 2'-O-methyltransferase fibrillarin-like(LOC113813302)	Penaeus vannamei	GO:0005730~nucleolus,GO:0015030~Cajal body,GO:0031428~box C/D methylation guide snoRNP complex,GO:0032040~small-subunit processome,	.	113821987	tyrosine-protein kinase CSK-like(LOC113821987)	Penaeus vannamei	GO:0004713~protein tyrosine kinase activity,GO:0004715~non-membrane spanning protein tyrosine kinase activity,GO:0005524~ATP binding,	.																				113806805	inter-alpha-trypsin inhibitor heavy chain H3-like(LOC113806805)	Penaeus vannamei	GO:0030212~hyaluronan metabolic process,	.
113816062	regucalcin-like(LOC113816062)	Penaeus vannamei	GO:0019853~L-ascorbic acid biosynthetic process,	.	113816062	regucalcin-like(LOC113816062)	Penaeus vannamei	GO:0005737~cytoplasm,	.	113816662	ubiquitin-like domain-containing CTD phosphatase 1(LOC113816662)	Penaeus vannamei	GO:0004722~protein serine/threonine phosphatase activity,GO:0005515~protein binding,GO:0017018~myosin phosphatase activity,	.																				113805675	laccase-1-like(LOC113805675)	Penaeus vannamei	GO:0006826~iron ion transport,	.
113827173	supervillin-like(LOC113827173)	Penaeus vannamei	GO:0007010~cytoskeleton organization,GO:0008154~actin polymerization or depolymerization,GO:0051014~actin filament severing,GO:0051016~barbed-end actin filament capping,	.	113827173	supervillin-like(LOC113827173)	Penaeus vannamei	GO:0005737~cytoplasm,GO:0015629~actin cytoskeleton,	.																									113827169	lysosomal aspartic protease-like(LOC113827169)	Penaeus vannamei	GO:0006508~proteolysis,	.
113802700	transforming acidic coiled-coil-containing protein 3-like(LOC113802700)	Penaeus vannamei	GO:0007052~mitotic spindle organization,GO:0008283~cell population proliferation,GO:0021987~cerebral cortex development,	.	113812756	trafficking protein particle complex subunit 12-like(LOC113812756)	Penaeus vannamei	GO:0005794~Golgi apparatus,GO:0030008~TRAPP complex,	.																									113817084	maltase-glucoamylase, intestinal-like(LOC113817084)	Penaeus vannamei	GO:0005975~carbohydrate metabolic process,	.
113821987	tyrosine-protein kinase CSK-like(LOC113821987)	Penaeus vannamei	GO:0002009~morphogenesis of an epithelium,GO:0006468~protein phosphorylation,GO:0016043~cellular component organization,GO:0016310~phosphorylation,GO:0048468~cell development,GO:0065008~regulation of biological quality,	.	113802700	transforming acidic coiled-coil-containing protein 3-like(LOC113802700)	Penaeus vannamei	GO:0005737~cytoplasm,GO:0005856~cytoskeleton,	.																									113821974	maltase-glucoamylase, intestinal-like(LOC113821974)	Penaeus vannamei	GO:0005975~carbohydrate metabolic process,	.
113816662	ubiquitin-like domain-containing CTD phosphatase 1(LOC113816662)	Penaeus vannamei	GO:0006470~protein dephosphorylation,	.	113816662	ubiquitin-like domain-containing CTD phosphatase 1(LOC113816662)	Penaeus vannamei	GO:0005634~nucleus,	.																									113814030	membrane metallo-endopeptidase-like 1(LOC113814030)	Penaeus vannamei	GO:0016485~protein processing,	.
					113821850	uncharacterized LOC113821850(LOC113821850)	Penaeus vannamei	GO:0016020~membrane,	.																									113814034	neprilysin-1-like(LOC113814034)	Penaeus vannamei	GO:0016485~protein processing,	.
																																		113827577	neprilysin-1-like(LOC113827577)	Penaeus vannamei	GO:0016485~protein processing,	.
																																		113807071	oplophorus-luciferin 2-monooxygenase non-catalytic subunit-like(LOC113807071)	Penaeus vannamei	GO:0048468~cell development,	.
																																		113810731	retinol dehydrogenase 12-like(LOC113810731)	Penaeus vannamei	GO:0042574~retinal metabolic process,	.
																																		113822006	rotatin-like(LOC113822006)	Penaeus vannamei	GO:0007099~centriole replication,GO:0010457~centriole-centriole cohesion,GO:0032053~ciliary basal body organization,	.
																																		113828757	spectrin alpha chain, non-erythrocytic 1-like(LOC113828757)	Penaeus vannamei	GO:0030036~actin cytoskeleton organization,GO:0051017~actin filament bundle assembly,GO:0051693~actin filament capping,	.
																																		113812851	sphingomyelin phosphodiesterase-like(LOC113812851)	Penaeus vannamei	GO:0006685~sphingomyelin catabolic process,GO:0046513~ceramide biosynthetic process,	.
																																		113807152	tubulin-specific chaperone D-like(LOC113807152)	Penaeus vannamei	GO:0000226~microtubule cytoskeleton organization,GO:0007021~tubulin complex assembly,GO:0007023~post-chaperonin tubulin folding pathway,GO:0034333~adherens junction assembly,GO:0070830~bicellular tight junction assembly,	.
																																		113799997	uncharacterized LOC113799997(LOC113799997)	Penaeus vannamei	GO:0005975~carbohydrate metabolic process,	.
																																		113823851	uncharacterized LOC113823851(LOC113823851)	Penaeus vannamei	GO:0090314~positive regulation of protein targeting to membrane,	.
																																		113829176	uncharacterized LOC113829176(LOC113829176)	Penaeus vannamei	GO:0007165~signal transduction,	.
																																		113828356	zinc metalloproteinase nas-4-like(LOC113828356)	Penaeus vannamei	GO:0006508~proteolysis,	.
[truncated: 57 more columns]

## Sheet: GO_XOS_1_vs_C_0h
BP_down					BP_down_chart														CC_down					CC_down_chart														MF_down					MF_down_chart
ID	Gene Name	Species	GOTERM_BP_DIRECT	.	Category	Term	Count	%	PValue	Genes	List Total	Pop Hits	Pop Total	Fold Enrichment	Bonferroni	Benjamini	FDR		ID	Gene Name	Species	GOTERM_CC_DIRECT	.	Category	Term	Count	%	PValue	Genes	List Total	Pop Hits	Pop Total	Fold Enrichment	Bonferroni	Benjamini	FDR		ID	Gene Name	Species	GOTERM_MF_DIRECT		Category	Term	Count	%	PValue	Genes	List Total
113801255	26S proteasome non-ATPase regulatory subunit 8-like(LOC113801255)	Penaeus vannamei	GO:0043161~proteasome-mediated ubiquitin-dependent protein catabolic process,	.	GOTERM_BP_DIRECT	GO:0007030~Golgi organization	6	2.73972602739726	2.5016292172187716E-4	113828655, 113825205, 113805616, 113812406, 113809581, 113805606	162	50	14162	10.49037037037037	0.0632142618444056	0.06529252256940994	0.06529252256940994	.	113801255	26S proteasome non-ATPase regulatory subunit 8-like(LOC113801255)	Penaeus vannamei	GO:0005634~nucleus,GO:0005829~cytosol,GO:0005838~proteasome regulatory particle,GO:0008541~proteasome regulatory particle, lid subcomplex,	.	GOTERM_CC_DIRECT	GO:0005743~mitochondrial inner membrane	8	3.65296803652968	2.75730417636046E-4	113829411, 113811003, 113827837, 113822005, 113816172, 113800555, 113800518, 113829684	172	133	18063	6.316838608148277	0.03388369627129395	0.03446630220450575	0.032536189281053424	.	113828152	4-aminobutyrate aminotransferase, mitochondrial-like(LOC113828152)	Penaeus vannamei	GO:0003867~4-aminobutyrate transaminase activity,GO:0030170~pyridoxal phosphate binding,	.	GOTERM_MF_DIRECT	GO:0005525~GTP binding	11	5.0228310502283104	2.3133172254434026E-4	113817832, 113829411, 113827359, 113822457, 113807044, 113813238, 113800149, 113800381, 113807054, 113827573, 113828297	152
113828152	4-aminobutyrate aminotransferase, mitochondrial-like(LOC113828152)	Penaeus vannamei	GO:0009450~gamma-aminobutyric acid catabolic process,	.	GOTERM_BP_DIRECT	GO:0006891~intra-Golgi vesicle-mediated transport	4	1.82648401826484	0.003094295046667459	113817889, 113799982, 113805616, 113805606	162	26	14162	13.449192782526115	0.5546358799438169	0.3611674101860377	0.3611674101860377	.	113828152	4-aminobutyrate aminotransferase, mitochondrial-like(LOC113828152)	Penaeus vannamei	GO:0005739~mitochondrion,	.	GOTERM_CC_DIRECT	GO:0005737~cytoplasm	39	17.80821917808219	5.822477171188176E-4	113818876, 113822457, 113802700, 113830380, 113819680, 113816694, 113823409, 113803235, 113800585, 113822950, 113801277, 113812239, 113816519, 113808023, 113807054, 113828297, 113821736, 113814986, 113814402, 113817796, 113811256, 113816062, 113815571, 113824726, 113816020, 113800559, 113826046, 113806953, 113804118, 113829411, 113804012, 113827853, 113830313, 113802390, 113811236, 113827173, 113…	172	2350	18063	1.7428426521523996	0.07021524061517159	0.03517350989191634	0.03320379333796902	.	113823409	5'-AMP-activated protein kinase subunit gamma-1-like(LOC113823409)	Penaeus vannamei	GO:0016208~AMP binding,GO:0016301~kinase activity,GO:0019887~protein kinase regulator activity,GO:0019901~protein kinase binding,	.	GOTERM_MF_DIRECT	GO:0003924~GTPase activity	9	4.10958904109589	9.536740181361104E-4	113817832, 113829411, 113822457, 113807044, 113813238, 113800149, 113800381, 113807054, 113827573	152
113823409	5'-AMP-activated protein kinase subunit gamma-1-like(LOC113823409)	Penaeus vannamei	GO:0006633~fatty acid biosynthetic process,GO:0016310~phosphorylation,	.	GOTERM_BP_DIRECT	GO:0016192~vesicle-mediated transport	6	2.73972602739726	0.00415134954236825	113822660, 113804118, 113800381, 113806308, 113827573, 113816020	162	93	14162	5.639984070091597	0.6623540685016847	0.3611674101860377	0.3611674101860377	.	113823409	5'-AMP-activated protein kinase subunit gamma-1-like(LOC113823409)	Penaeus vannamei	GO:0005634~nucleus,GO:0005737~cytoplasm,GO:0031588~nucleotide-activated protein kinase complex,	.	GOTERM_CC_DIRECT	GO:0017119~Golgi transport complex	4	1.82648401826484	8.441642374059921E-4	113817889, 113799982, 113805616, 113805606	172	20	18063	21.00348837209302	0.10018410085279539	0.03517350989191634	0.03320379333796902	.	113815967	6-phosphofructo-2-kinase/fructose-2,6-bisphosphatase 1-like(LOC113815967)	Penaeus vannamei	GO:0003873~6-phosphofructo-2-kinase activity,GO:0004331~fructose-2,6-bisphosphate 2-phosphatase activity,GO:0005524~ATP binding,	.	GOTERM_MF_DIRECT	GO:0003729~mRNA binding	7	3.1963470319634704	0.003305344607609334	113830443, 113825438, 113803937, 113821650, 113814965, 113830380, 113805824	152
113815967	6-phosphofructo-2-kinase/fructose-2,6-bisphosphatase 1-like(LOC113815967)	Penaeus vannamei	GO:0006000~fructose metabolic process,GO:0006003~fructose 2,6-bisphosphate metabolic process,	.	GOTERM_BP_DIRECT	GO:0006405~RNA export from nucleus	3	1.36986301369863	0.015617993081385685	113808345, 113823091, 113807551	162	17	14162	15.427015250544663	0.9835669929353252	0.9082979457118742	0.9082979457118742	.	113815967	6-phosphofructo-2-kinase/fructose-2,6-bisphosphatase 1-like(LOC113815967)	Penaeus vannamei	GO:0005829~cytosol,	.	GOTERM_CC_DIRECT	GO:0000139~Golgi membrane	9	4.10958904109589	0.002242951981891686	113817889, 113805811, 113822660, 113800476, 113825501, 113803614, 113812406, 113809581, 113806470	172	243	18063	3.88953488372093	0.24473295915960935	0.07009224943411518	0.06616708346580474	.	113806308	ADP-ribosylation factor-binding protein GGA1-like(LOC113806308)	Penaeus vannamei	GO:0031267~small GTPase binding,GO:0035091~phosphatidylinositol binding,GO:0043130~ubiquitin binding,	.	GOTERM_MF_DIRECT	GO:0008139~nuclear localization sequence binding	3	1.36986301369863	0.015715169864564622	113830313, 113823091, 113807551	152
113806308	ADP-ribosylation factor-binding protein GGA1-like(LOC113806308)	Penaeus vannamei	GO:0006886~intracellular protein transport,GO:0006893~Golgi to plasma membrane transport,GO:0016192~vesicle-mediated transport,GO:0034394~protein localization to cell surface,	.	GOTERM_BP_DIRECT	GO:0006886~intracellular protein transport	6	2.73972602739726	0.017400343787583795	113809689, 113802514, 113805616, 113806308, 113816174, 113805606	162	132	14162	3.973625140291807	0.9897601251499508	0.9082979457118742	0.9082979457118742	.	113806308	ADP-ribosylation factor-binding protein GGA1-like(LOC113806308)	Penaeus vannamei	GO:0005802~trans-Golgi network,GO:0031901~early endosome membrane,	.	GOTERM_CC_DIRECT	GO:0005802~trans-Golgi network	5	2.28310502283105	0.00460305718919051	113825205, 113822116, 113800381, 113803614, 113806308	172	71	18063	7.3955944972158525	0.43825680670570244	0.0965217022575838	0.09111648693115912	.	113827573	ADP-ribosylation factor-like protein 2(LOC113827573)	Penaeus vannamei	GO:0003924~GTPase activity,GO:0005525~GTP binding,	.	GOTERM_MF_DIRECT	GO:0017056~structural constituent of nuclear pore	3	1.36986301369863	0.025342559202555202	113808345, 113823091, 113807551	152
113827573	ADP-ribosylation factor-like protein 2(LOC113827573)	Penaeus vannamei	GO:0006457~protein folding,GO:0016192~vesicle-mediated transport,GO:0051649~establishment of localization in cell,	.	GOTERM_BP_DIRECT	GO:0043066~negative regulation of apoptotic process	4	1.82648401826484	0.05915718208673392	113824159, 113825119, 113822005, 113816694	162	78	14162	4.483064260842038	0.9999998775506983	1.0	1.0	.	113827573	ADP-ribosylation factor-like protein 2(LOC113827573)	Penaeus vannamei	GO:0005737~cytoplasm,GO:0015630~microtubule cytoskeleton,	.	GOTERM_CC_DIRECT	GO:0005801~cis-Golgi network	3	1.36986301369863	0.004633041708364023	113828655, 113805616, 113805606	172	11	18063	28.641120507399577	0.44036804744706115	0.0965217022575838	0.09111648693115912	.	113817888	ATP-dependent Clp protease ATP-binding subunit clpX-like, mitochondrial(LOC113817888)	Penaeus vannamei	GO:0005524~ATP binding,GO:0008233~peptidase activity,GO:0016887~ATP hydrolysis activity,GO:0051082~unfolded protein binding,GO:0140662~ATP-dependent protein folding chaperone,	.	GOTERM_MF_DIRECT	GO:0043022~ribosome binding	3	1.36986301369863	0.025342559202555202	113830443, 113817796, 113827837	152
113816174	AP-3 complex subunit mu-1-like(LOC113816174)	Penaeus vannamei	GO:0006886~intracellular protein transport,GO:0006897~endocytosis,	.	GOTERM_BP_DIRECT	GO:0000288~nuclear-transcribed mRNA catabolic process, deadenylation-dependent decay	2	0.91324200913242	0.07693166905959634	113799926, 113811236	162	7	14162	24.977072310405642	0.999999999156597	1.0	1.0	.	113816174	AP-3 complex subunit mu-1-like(LOC113816174)	Penaeus vannamei	GO:0030131~clathrin adaptor complex,GO:0031410~cytoplasmic vesicle,	.	GOTERM_CC_DIRECT	GO:0005794~Golgi apparatus	8	3.65296803652968	0.005537228927225964	113822948, 113828655, 113814986, 113825501, 113822116, 113817562, 113814309, 113816020	172	224	18063	3.7506229235880397	0.5004647066051151	0.09887908798617794	0.09334185905895197	.	113829684	ATP-dependent zinc metalloprotease YME1 homolog(LOC113829684)	Penaeus vannamei	GO:0004176~ATP-dependent peptidase activity,GO:0004222~metalloendopeptidase activity,GO:0005524~ATP binding,GO:0016887~ATP hydrolysis activity,	.	GOTERM_MF_DIRECT	GO:0046872~metal ion binding	17	7.76255707762557	0.026201863068968195	113819680, 113803235, 113801983, 113804255, 113803760, 113822950, 113805895, 113827359, 113807044, 113821650, 113823091, 113813238, 113808002, 113807054, 113821294, 113806382, 113806470	152
113802514	AP-3 complex subunit sigma-1-like(LOC113802514)	Penaeus vannamei	GO:0006886~intracellular protein transport,GO:0006896~Golgi to vacuole transport,	.														.	113802514	AP-3 complex subunit sigma-1-like(LOC113802514)	Penaeus vannamei	GO:0030117~membrane coat,GO:0030123~AP-3 adaptor complex,GO:0030659~cytoplasmic vesicle membrane,GO:0043231~intracellular membrane-bounded organelle,	.	GOTERM_CC_DIRECT	GO:0030054~cell junction	3	1.36986301369863	0.009799608731403323	113829864, 113817234, 113807224	172	16	18063	19.69077034883721	0.707997412145953	0.15311888642817692	0.144544228788199	.	113818482	ATPase family AAA domain-containing protein 3-A-like(LOC113818482)	Penaeus vannamei	GO:0005524~ATP binding,GO:0008270~zinc ion binding,GO:0016887~ATP hydrolysis activity,	.	GOTERM_MF_DIRECT	GO:0004843~cysteine-type deubiquitinase activity	4	1.82648401826484	0.03070436811572685	113808506, 113813089, 113819738, 113825373	152
113817888	ATP-dependent Clp protease ATP-binding subunit clpX-like, mitochondrial(LOC113817888)	Penaeus vannamei	GO:0006457~protein folding,GO:0006508~proteolysis,GO:0030163~protein catabolic process,GO:0051301~cell division,GO:0051603~proteolysis involved in protein catabolic process,	.														.	113817888	ATP-dependent Clp protease ATP-binding subunit clpX-like, mitochondrial(LOC113817888)	Penaeus vannamei	GO:0005759~mitochondrial matrix,GO:0009376~HslUV protease complex,	.	GOTERM_CC_DIRECT	GO:0030864~cortical actin cytoskeleton	3	1.36986301369863	0.011037669284544622	113829864, 113817234, 113807224	172	17	18063	18.532489740082077	0.7502711482007538	0.15330096228534199	0.14471610839736282	.	113799926	CCR4-NOT transcription complex subunit 1-like(LOC113799926)	Penaeus vannamei	GO:0060090~molecular adaptor activity,	.	GOTERM_MF_DIRECT	GO:0005515~protein binding	26	11.87214611872146	0.03693387599954549	113813089, 113815002, 113813164, 113819149, 113818876, 113825726, 113803558, 113818570, 113829864, 113830443, 113800585, 113800442, 113805895, 113825061, 113811888, 113809431, 113816662, 113825438, 113823857, 113822408, 113806953, 113830313, 113808397, 113807044, 113807364, 113809043	152
113829684	ATP-dependent zinc metalloprotease YME1 homolog(LOC113829684)	Penaeus vannamei	GO:0006515~protein quality control for misfolded or incompletely synthesized proteins,GO:0007005~mitochondrion organization,	.														.	113829684	ATP-dependent zinc metalloprotease YME1 homolog(LOC113829684)	Penaeus vannamei	GO:0005743~mitochondrial inner membrane,	.	GOTERM_CC_DIRECT	GO:0012505~endomembrane system	4	1.82648401826484	0.016014730024734716	113804118, 113805247, 113807059, 113815806	172	56	18063	7.5012458471760795	0.8670847999086487	0.20018412530918395	0.18897381429186966	.	113809581	E3 ubiquitin-protein ligase HUWE1-like(LOC113809581)	Penaeus vannamei	GO:0004842~ubiquitin-protein transferase activity,GO:0061630~ubiquitin protein ligase activity,	.	GOTERM_MF_DIRECT	GO:0019948~SUMO activating enzyme activity	2	0.91324200913242	0.04512099109140626	113821736, 113822950	152
113818482	ATPase family AAA domain-containing protein 3-A-like(LOC113818482)	Penaeus vannamei	GO:0007005~mitochondrion organization,	.														.	113818482	ATPase family AAA domain-containing protein 3-A-like(LOC113818482)	Penaeus vannamei	GO:0005739~mitochondrion,GO:0016020~membrane,GO:0042645~mitochondrial nucleoid,	.	GOTERM_CC_DIRECT	GO:0072380~TRC complex	2	0.91324200913242	0.01884462955699001	113809431, 113818570	172	2	18063	105.01744186046511	0.9072693790275859	0.2141435176930683	0.20215148070225647	.	113808091	GDP-fucose protein O-fucosyltransferase 1-like(LOC113808091)	Penaeus vannamei	GO:0046922~peptide-O-fucosyltransferase activity,	.	GOTERM_MF_DIRECT	GO:0019887~protein kinase regulator activity	2	0.91324200913242	0.05389948304469109	113814402, 113823409	152
113799926	CCR4-NOT transcription complex subunit 1-like(LOC113799926)	Penaeus vannamei	GO:0000288~nuclear-transcribed mRNA catabolic process, deadenylation-dependent decay,GO:0017148~negative regulation of translation,	.														.	113799926	CCR4-NOT transcription complex subunit 1-like(LOC113799926)	Penaeus vannamei	GO:0000932~P-body,GO:0005634~nucleus,GO:0030015~CCR4-NOT core complex,	.	GOTERM_CC_DIRECT	GO:0042995~cell projection	3	1.36986301369863	0.023175135446902282	113829864, 113817234, 113807224	172	25	18063	12.602093023255815	0.9466556747247603	0.24140766090523208	0.22788883189453912	.	113817832	GTP-binding protein 1-like(LOC113817832)	Penaeus vannamei	GO:0003746~translation elongation factor activity,GO:0003924~GTPase activity,GO:0005525~GTP binding,	.	GOTERM_MF_DIRECT	GO:0003743~translation initiation factor activity	4	1.82648401826484	0.05427986925460569	113808292, 113830443, 113825438, 113814965	152
113826046	COP9 signalosome complex subunit 3-like(LOC113826046)	Penaeus vannamei	GO:0006511~ubiquitin-dependent protein catabolic process,	.														.	113826046	COP9 signalosome complex subunit 3-like(LOC113826046)	Penaeus vannamei	GO:0005737~cytoplasm,GO:0008180~COP9 signalosome,	.	GOTERM_CC_DIRECT	GO:1990124~messenger ribonucleoprotein complex	2	0.91324200913242	0.03733617682022509	113817796, 113803937	172	4	18063	52.508720930232556	0.9914033069205265	0.3415559175942069	0.32242878620893134	.	113818570	Golgi to ER traffic protein 4 homolog(LOC113818570)	Penaeus vannamei	GO:0005515~protein binding,	.	GOTERM_MF_DIRECT	GO:0005085~guanyl-nucleotide exchange factor activity	4	1.82648401826484	0.087790946852274	113808292, 113804118, 113825438, 113800912	152
113809581	E3 ubiquitin-protein ligase HUWE1-like(LOC113809581)	Penaeus vannamei	GO:0000209~protein polyubiquitination,GO:0006284~base-excision repair,GO:0007030~Golgi organization,GO:0009966~regulation of signal transduction,GO:0043161~proteasome-mediated ubiquitin-dependent protein catabolic process,GO:0045732~positive regulation of protein catabolic process,GO:0061025~membrane fusion,	.														.	113819698	COX assembly mitochondrial protein homolog(LOC113819698)	Penaeus vannamei	GO:0005739~mitochondrion,	.	GOTERM_CC_DIRECT	GO:0005829~cytosol	14	6.392694063926941	0.04294610961661649	113808292, 113818570, 113803235, 113808506, 113800054, 113804255, 113803760, 113826602, 113801255, 113802390, 113811236, 113815967, 113821650, 113825373	172	806	18063	1.8241243003058458	0.9958595349458478	0.3415559175942069	0.32242878620893134	.	113804118	Golgi-specific brefeldin A-resistance guanine nucleotide exchange factor 1-like(LOC113804118)	Penaeus vannamei	GO:0005085~guanyl-nucleotide exchange factor activity,	.	GOTERM_MF_DIRECT	GO:0003723~RNA binding	9	4.10958904109589	0.09282064067326126	113828696, 113812066, 113813302, 113805895, 113808397, 113807551, 113808002, 113823857, 113809043	152
113808091	GDP-fucose protein O-fucosyltransferase 1-like(LOC113808091)	Penaeus vannamei	GO:0006004~fucose metabolic process,GO:0007219~Notch signaling pathway,GO:0036066~protein O-linked fucosylation,	.														.	113809581	E3 ubiquitin-protein ligase HUWE1-like(LOC113809581)	Penaeus vannamei	GO:0000139~Golgi membrane,GO:0005634~nucleus,	.	GOTERM_CC_DIRECT	GO:0031428~box C/D methylation guide snoRNP complex	2	0.91324200913242	0.04645160479281214	113813302, 113829134	172	5	18063	42.00697674418604	0.9973827666369935	0.3415559175942069	0.32242878620893134	.	113822457	HBS1-like protein(LOC113822457)	Penaeus vannamei	GO:0003924~GTPase activity,GO:0005525~GTP binding,	.	GOTERM_MF_DIRECT	GO:0042393~histone binding	3	1.36986301369863	0.0937297584803284	113814993, 113811594, 113811391	152
113817832	GTP-binding protein 1-like(LOC113817832)	Penaeus vannamei	GO:0006414~translational elongation,	.														.	113814309	GRIP and coiled-coil domain-containing protein 2-like(LOC113814309)	Penaeus vannamei	GO:0005794~Golgi apparatus,	.	GOTERM_CC_DIRECT	GO:0031985~Golgi cisterna	2	0.91324200913242	0.04645160479281214	113800381, 113812406	172	5	18063	42.00697674418604	0.9973827666369935	0.3415559175942069	0.32242878620893134	.	113808398	L-threonine 3-dehydrogenase-like(LOC113808398)	Penaeus vannamei	GO:0008270~zinc ion binding,GO:0016491~oxidoreductase activity,	.	GOTERM_MF_DIRECT	GO:0031369~translation initiation factor binding	2	0.91324200913242	0.09660378623228573	113825438, 113814965	152
113818570	Golgi to ER traffic protein 4 homolog(LOC113818570)	Penaeus vannamei	GO:0045048~protein insertion into ER membrane,	.														.	113818570	Golgi to ER traffic protein 4 homolog(LOC113818570)	Penaeus vannamei	GO:0005829~cytosol,GO:0071818~BAT3 complex,GO:0072380~TRC complex,	.	GOTERM_CC_DIRECT	GO:0031510~SUMO activating enzyme complex	2	0.91324200913242	0.04645160479281214	113821736, 113822950	172	5	18063	42.00697674418604	0.9973827666369935	0.3415559175942069	0.32242878620893134	.	113807591	LDLR chaperone boca-like(LOC113807591)	Penaeus vannamei	GO:0050750~low-density lipoprotein particle receptor binding,	.
113804118	Golgi-specific brefeldin A-resistance guanine nucleotide exchange factor 1-like(LOC113804118)	Penaeus vannamei	GO:0016192~vesicle-mediated transport,GO:0032012~regulation of ARF protein signal transduction,GO:0051641~cellular localization,	.														.	113804118	Golgi-specific brefeldin A-resistance guanine nucleotide exchange factor 1-like(LOC113804118)	Penaeus vannamei	GO:0005737~cytoplasm,GO:0012505~endomembrane system,GO:0043231~intracellular membrane-bounded organelle,	.	GOTERM_CC_DIRECT	GO:0005643~nuclear pore	3	1.36986301369863	0.05015413929865689	113808345, 113823091, 113807551	172	38	18063	8.290850673194615	0.9983906822227728	0.3482926340184506	0.32878824651341737	.	113821291	MOG interacting and ectopic P-granules protein 1-like(LOC113821291)	Penaeus vannamei	GO:0043035~chromatin insulator sequence binding,	.
113822457	HBS1-like protein(LOC113822457)	Penaeus vannamei	GO:0006412~translation,	.														.	113822457	HBS1-like protein(LOC113822457)	Penaeus vannamei	GO:0005737~cytoplasm,	.	GOTERM_CC_DIRECT	GO:0005768~endosome	4	1.82648401826484	0.05684601066106269	113819149, 113825205, 113822116, 113807054	172	92	18063	4.5659757330637	0.9993349937038857	0.37398691224383346	0.3530436451581788	.	113818806	Na(+)/H(+) exchanger beta-like(LOC113818806)	Penaeus vannamei	GO:0005516~calmodulin binding,GO:0015385~sodium:proton antiporter activity,GO:0015386~potassium:proton antiporter activity,	.
113807591	LDLR chaperone boca-like(LOC113807591)	Penaeus vannamei	GO:0006457~protein folding,	.														.	113807591	LDLR chaperone boca-like(LOC113807591)	Penaeus vannamei	GO:0005783~endoplasmic reticulum,	.	GOTERM_CC_DIRECT	GO:0005851~eukaryotic translation initiation factor 2B complex	2	0.91324200913242	0.07328621199191526	113808292, 113825438	172	8	18063	26.254360465116278	0.9999261750631876	0.4580388249494704	0.4323886507523001	.	113821736	SUMO-activating enzyme subunit 1-like(LOC113821736)	Penaeus vannamei	GO:0019948~SUMO activating enzyme activity,	.
113815337	MICOS complex subunit MIC27-like(LOC113815337)	Penaeus vannamei	GO:0042407~cristae formation,	.														.	113815337	MICOS complex subunit MIC27-like(LOC113815337)	Penaeus vannamei	GO:0061617~MICOS complex,	.	GOTERM_CC_DIRECT	GO:0005654~nucleoplasm	4	1.82648401826484	0.08127118194857735	113811594, 113830313, 113823543, 113815571	172	107	18063	3.9258856770267334	0.9999749725037597	0.48375703540819853	0.45666664142533936	.	113822950	SUMO-activating enzyme subunit 2-like(LOC113822950)	Penaeus vannamei	GO:0005524~ATP binding,GO:0019948~SUMO activating enzyme activity,GO:0046872~metal ion binding,	.
113821291	MOG interacting and ectopic P-granules protein 1-like(LOC113821291)	Penaeus vannamei	GO:0006357~regulation of transcription by RNA polymerase II,GO:0010468~regulation of gene expression,	.														.	113821291	MOG interacting and ectopic P-granules protein 1-like(LOC113821291)	Penaeus vannamei	GO:0005634~nucleus,GO:0005694~chromosome,	.	GOTERM_CC_DIRECT	GO:0005730~nucleolus	5	2.28310502283105	0.09048964909472439	113813302, 113823543, 113810772, 113829134, 113830590	172	179	18063	2.933448096661037	0.9999929049452224	0.5141457334927522	0.48535357241715804	.	113814993	SWI/SNF complex subunit SMARCC2-like(LOC113814993)	Penaeus vannamei	GO:0003677~DNA binding,GO:0031492~nucleosomal DNA binding,GO:0042393~histone binding,	.
113818806	Na(+)/H(+) exchanger beta-like(LOC113818806)	Penaeus vannamei	GO:0006814~sodium ion transport,GO:0006885~regulation of pH,GO:0051453~regulation of intracellular pH,GO:0098719~sodium ion import across plasma membrane,GO:1902600~proton transmembrane transport,	.														.	113818806	Na(+)/H(+) exchanger beta-like(LOC113818806)	Penaeus vannamei	GO:0005886~plasma membrane,GO:0016020~membrane,	.														.	113823859	TRPM8 channel-associated factor 3-like(LOC113823859)	Penaeus vannamei	GO:0044325~transmembrane transporter binding,	.
113821736	SUMO-activating enzyme subunit 1-like(LOC113821736)	Penaeus vannamei	GO:0016925~protein sumoylation,	.														.	113810060	RUS1 family protein C16orf58 homolog(LOC113810060)	Penaeus vannamei	GO:0016020~membrane,	.														.	113805811	UDP-galactose transporter senju-like(LOC113805811)	Penaeus vannamei	GO:0005459~UDP-galactose transmembrane transporter activity,	.
113822950	SUMO-activating enzyme subunit 2-like(LOC113822950)	Penaeus vannamei	GO:0016925~protein sumoylation,	.														.	113821736	SUMO-activating enzyme subunit 1-like(LOC113821736)	Penaeus vannamei	GO:0005737~cytoplasm,GO:0031510~SUMO activating enzyme complex,	.														.	113810956	V-type proton ATPase 116 kDa subunit a-like(LOC113810956)	Penaeus vannamei	GO:0046961~proton-transporting ATPase activity, rotational mechanism,GO:0051117~ATPase binding,	.
113814993	SWI/SNF complex subunit SMARCC2-like(LOC113814993)	Penaeus vannamei	GO:0045893~positive regulation of DNA-templated transcription,	.														.	113822950	SUMO-activating enzyme subunit 2-like(LOC113822950)	Penaeus vannamei	GO:0005737~cytoplasm,GO:0031510~SUMO activating enzyme complex,	.														.	113811888	WD repeat-containing protein 61-like(LOC113811888)	Penaeus vannamei	GO:0005515~protein binding,	.
113823859	TRPM8 channel-associated factor 3-like(LOC113823859)	Penaeus vannamei	GO:0090314~positive regulation of protein targeting to membrane,	.														.	113814993	SWI/SNF complex subunit SMARCC2-like(LOC113814993)	Penaeus vannamei	GO:0016514~SWI/SNF complex,GO:0071564~npBAF complex,GO:0071565~nBAF complex,	.														.	113830380	YTH domain-containing family protein 3-like(LOC113830380)	Penaeus vannamei	GO:0003729~mRNA binding,GO:1990247~N6-methyladenosine-containing RNA reader activity,	.
113805811	UDP-galactose transporter senju-like(LOC113805811)	Penaeus vannamei	GO:0090481~pyrimidine nucleotide-sugar transmembrane transport,	.														.	113822948	TATA element modulatory factor-like(LOC113822948)	Penaeus vannamei	GO:0005783~endoplasmic reticulum,GO:0005794~Golgi apparatus,	.														.	113817929	aldehyde dehydrogenase family 8 member A1-like(LOC113817929)	Penaeus vannamei	GO:0001758~retinal dehydrogenase activity,GO:0004029~aldehyde dehydrogenase (NAD+) activity,GO:0016620~oxidoreductase activity, acting on the aldehyde or oxo group of donors, NAD or NADP as acceptor,	.
113810956	V-type proton ATPase 116 kDa subunit a-like(LOC113810956)	Penaeus vannamei	GO:0007035~vacuolar acidification,GO:1902600~proton transmembrane transport,	.														.	113823859	TRPM8 channel-associated factor 3-like(LOC113823859)	Penaeus vannamei	GO:0005886~plasma membrane,	.														.	113804012	aldehyde dehydrogenase, dimeric NADP-preferring-like(LOC113804012)	Penaeus vannamei	GO:0004028~3-chloroallyl aldehyde dehydrogenase activity,GO:0004029~aldehyde dehydrogenase (NAD+) activity,	.
113830380	YTH domain-containing family protein 3-like(LOC113830380)	Penaeus vannamei	GO:0061157~mRNA destabilization,	.														.	113805811	UDP-galactose transporter senju-like(LOC113805811)	Penaeus vannamei	GO:0000139~Golgi membrane,	.														.	113807364	alpha-(1,6)-fucosyltransferase-like(LOC113807364)	Penaeus vannamei	GO:0005515~protein binding,GO:0046921~alpha-(1->6)-fucosyltransferase activity,	.
113803355	actin-like(LOC113803355)	Penaeus vannamei	GO:0000281~mitotic cytokinesis,	.														.	113810956	V-type proton ATPase 116 kDa subunit a-like(LOC113810956)	Penaeus vannamei	GO:0000220~vacuolar proton-transporting V-type ATPase, V0 domain,GO:0005886~plasma membrane,GO:0016471~vacuolar proton-transporting V-type ATPase complex,	.														.	113807059	alpha-1,3/1,6-mannosyltransferase ALG2-like(LOC113807059)	Penaeus vannamei	GO:0000033~alpha-1,3-mannosyltransferase activity,GO:0004378~GDP-Man:Man1GlcNAc2-PP-Dol alpha-1,3-mannosyltransferase activity,GO:0102704~GDP-Man:Man2GlcNAc2-PP-dolichol alpha-1,6-mannosyltransferase activity,	.
113817929	aldehyde dehydrogenase family 8 member A1-like(LOC113817929)	Penaeus vannamei	GO:0006598~polyamine catabolic process,GO:0042573~retinoic acid metabolic process,	.														.	113811888	WD repeat-containing protein 61-like(LOC113811888)	Penaeus vannamei	GO:0016593~Cdc73/Paf1 complex,	.														.	113812444	alpha-L-fucosidase-like(LOC113812444)	Penaeus vannamei	GO:0004560~alpha-L-fucosidase activity,	.
113804012	aldehyde dehydrogenase, dimeric NADP-preferring-like(LOC113804012)	Penaeus vannamei	GO:0006081~cellular aldehyde metabolic process,	.														.	113830380	YTH domain-containing family protein 3-like(LOC113830380)	Penaeus vannamei	GO:0005737~cytoplasm,	.														.	113819680	anamorsin homolog(LOC113819680)	Penaeus vannamei	GO:0009055~electron transfer activity,GO:0046872~metal ion binding,GO:0051536~iron-sulfur cluster binding,GO:0051537~2 iron, 2 sulfur cluster binding,GO:0051539~4 iron, 4 sulfur cluster binding,	.
113807364	alpha-(1,6)-fucosyltransferase-like(LOC113807364)	Penaeus vannamei	GO:0006487~protein N-linked glycosylation,GO:0036071~N-glycan fucosylation,	.														.	113804012	aldehyde dehydrogenase, dimeric NADP-preferring-like(LOC113804012)	Penaeus vannamei	GO:0005737~cytoplasm,GO:0016020~membrane,	.														.	113807044	arf-GAP with SH3 domain, ANK repeat and PH domain-containing protein 1-like(LOC113807044)	Penaeus vannamei	GO:0003924~GTPase activity,GO:0005096~GTPase activator activity,GO:0005515~protein binding,GO:0005525~GTP binding,GO:0046872~metal ion binding,	.
113807059	alpha-1,3/1,6-mannosyltransferase ALG2-like(LOC113807059)	Penaeus vannamei	GO:0006486~protein glycosylation,GO:0006490~oligosaccharide-lipid intermediate biosynthetic process,	.														.	113807364	alpha-(1,6)-fucosyltransferase-like(LOC113807364)	Penaeus vannamei	GO:0016020~membrane,	.														.	113800585	armadillo repeat-containing protein 8-like(LOC113800585)	Penaeus vannamei	GO:0005515~protein binding,	.
113812444	alpha-L-fucosidase-like(LOC113812444)	Penaeus vannamei	GO:0006004~fucose metabolic process,GO:0016139~glycoside catabolic process,	.														.	113807059	alpha-1,3/1,6-mannosyltransferase ALG2-like(LOC113807059)	Penaeus vannamei	GO:0012505~endomembrane system,GO:0016020~membrane,	.														.	113800559	axoneme-associated protein mst101(2)-like(LOC113800559)	Penaeus vannamei	GO:0015631~tubulin binding,	.
113819680	anamorsin homolog(LOC113819680)	Penaeus vannamei	GO:0016226~iron-sulfur cluster assembly,	.														.	113812444	alpha-L-fucosidase-like(LOC113812444)	Penaeus vannamei	GO:0005764~lysosome,	.														.	113807517	carboxypeptidase B-like(LOC113807517)	Penaeus vannamei	GO:0004181~metallocarboxypeptidase activity,GO:0008270~zinc ion binding,	.
113807044	arf-GAP with SH3 domain, ANK repeat and PH domain-containing protein 1-like(LOC113807044)	Penaeus vannamei	GO:0035556~intracellular signal transduction,GO:0043547~positive regulation of GTPase activity,	.														.	113819680	anamorsin homolog(LOC113819680)	Penaeus vannamei	GO:0005737~cytoplasm,GO:0005758~mitochondrial intermembrane space,	.														.	113821294	carotenoid isomerooxygenase-like(LOC113821294)	Penaeus vannamei	GO:0003834~beta-carotene 15,15'-dioxygenase activity,GO:0004497~monooxygenase activity,GO:0010436~carotenoid dioxygenase activity,GO:0046872~metal ion binding,	.
113800585	armadillo repeat-containing protein 8-like(LOC113800585)	Penaeus vannamei	GO:0043161~proteasome-mediated ubiquitin-dependent protein catabolic process,	.														.	113807044	arf-GAP with SH3 domain, ANK repeat and PH domain-containing protein 1-like(LOC113807044)	Penaeus vannamei	GO:0005737~cytoplasm,	.														.	113814402	casein kinase II subunit beta-like(LOC113814402)	Penaeus vannamei	GO:0016301~kinase activity,GO:0019887~protein kinase regulator activity,	.
113800559	axoneme-associated protein mst101(2)-like(LOC113800559)	Penaeus vannamei	GO:0007019~microtubule depolymerization,GO:0031110~regulation of microtubule polymerization or depolymerization,GO:0031175~neuron projection development,	.														.	113800585	armadillo repeat-containing protein 8-like(LOC113800585)	Penaeus vannamei	GO:0005737~cytoplasm,GO:0034657~GID complex,	.														.	113808173	cathepsin B-like(LOC113808173)	Penaeus vannamei	GO:0004197~cysteine-type endopeptidase activity,	.
113807517	carboxypeptidase B-like(LOC113807517)	Penaeus vannamei	GO:0006508~proteolysis,	.														.	113800559	axoneme-associated protein mst101(2)-like(LOC113800559)	Penaeus vannamei	GO:0005737~cytoplasm,GO:0043005~neuron projection,	.														.	113822116	cation-dependent mannose-6-phosphate receptor-like(LOC113822116)	Penaeus vannamei	GO:0019904~protein domain specific binding,	.
113821294	carotenoid isomerooxygenase-like(LOC113821294)	Penaeus vannamei	GO:0016121~carotene catabolic process,GO:0042574~retinal metabolic process,	.														.	113807517	carboxypeptidase B-like(LOC113807517)	Penaeus vannamei	GO:0005615~extracellular space,	.														.	113815806	chitinase domain-containing protein 1-like(LOC113815806)	Penaeus vannamei	GO:0004568~chitinase activity,GO:0008061~chitin binding,GO:0070492~oligosaccharide binding,	.
113814402	casein kinase II subunit beta-like(LOC113814402)	Penaeus vannamei	GO:0006359~regulation of transcription by RNA polymerase III,GO:0016310~phosphorylation,GO:0080163~regulation of protein serine/threonine phosphatase activity,	.														.	113814402	casein kinase II subunit beta-like(LOC113814402)	Penaeus vannamei	GO:0005737~cytoplasm,GO:0005956~protein kinase CK2 complex,GO:0034456~UTP-C complex,	.														.	113806285	coiled-coil domain-containing protein 124-like(LOC113806285)	Penaeus vannamei	GO:0003713~transcription coactivator activity,	.
113808173	cathepsin B-like(LOC113808173)	Penaeus vannamei	GO:0050790~regulation of catalytic activity,GO:0051603~proteolysis involved in protein catabolic process,	.														.	113808173	cathepsin B-like(LOC113808173)	Penaeus vannamei	GO:0005615~extracellular space,GO:0005764~lysosome,	.														.	113800442	contactin-like(LOC113800442)	Penaeus vannamei	GO:0005515~protein binding,GO:0098632~cell-cell adhesion mediator activity,	.
113822116	cation-dependent mannose-6-phosphate receptor-like(LOC113822116)	Penaeus vannamei	GO:0006622~protein targeting to lysosome,	.														.	113822116	cation-dependent mannose-6-phosphate receptor-like(LOC113822116)	Penaeus vannamei	GO:0005768~endosome,GO:0005794~Golgi apparatus,GO:0005802~trans-Golgi network,GO:0016020~membrane,	.														.	113824726	crustacyanin-A2 subunit-like(LOC113824726)	Penaeus vannamei	GO:0015485~cholesterol binding,GO:0031409~pigment binding,	.
113813414	charged multivesicular body protein 5-like(LOC113813414)	Penaeus vannamei	GO:0006900~vesicle budding from membrane,GO:0032511~late endosome to vacuole transport via multivesicular body sorting pathway,	.														.	113813414	charged multivesicular body protein 5-like(LOC113813414)	Penaeus vannamei	GO:0005771~multivesicular body,	.														.	113805389	cuticle protein 8-like(LOC113805389)	Penaeus vannamei	GO:0042302~structural constituent of cuticle,	.
113815806	chitinase domain-containing protein 1-like(LOC113815806)	Penaeus vannamei	GO:0005975~carbohydrate metabolic process,	.														.	113815806	chitinase domain-containing protein 1-like(LOC113815806)	Penaeus vannamei	GO:0005576~extracellular region,GO:0012505~endomembrane system,GO:0016020~membrane,	.														.	113817796	cytoplasmic polyadenylation element-binding protein 2-like(LOC113817796)	Penaeus vannamei	GO:0000900~mRNA regulatory element binding translation repressor activity,GO:0003730~mRNA 3'-UTR binding,GO:0008135~translation factor activity, RNA binding,GO:0043022~ribosome binding,	.
113806285	coiled-coil domain-containing protein 124-like(LOC113806285)	Penaeus vannamei	GO:0006366~transcription by RNA polymerase II,	.														.	113805247	cleft lip and palate transmembrane protein 1 homolog(LOC113805247)	Penaeus vannamei	GO:0012505~endomembrane system,GO:0016020~membrane,	.														.	113803558	cytoplasmic protein NCK1-like(LOC113803558)	Penaeus vannamei	GO:0005515~protein binding,GO:0030971~receptor tyrosine kinase binding,GO:0035591~signaling adaptor activity,	.
113805606	conserved oligomeric Golgi complex subunit 3-like(LOC113805606)	Penaeus vannamei	GO:0006886~intracellular protein transport,GO:0006891~intra-Golgi vesicle-mediated transport,GO:0006914~autophagy,GO:0007030~Golgi organization,	.														.	113806285	coiled-coil domain-containing protein 124-like(LOC113806285)	Penaeus vannamei	GO:0005634~nucleus,GO:0030496~midbody,	.														.	113803760	cytosolic Fe-S cluster assembly factor NUBP2 homolog(LOC113803760)	Penaeus vannamei	GO:0005524~ATP binding,GO:0046872~metal ion binding,GO:0051536~iron-sulfur cluster binding,GO:0051539~4 iron, 4 sulfur cluster binding,GO:0140663~ATP-dependent FeS chaperone activity,	.
113805616	conserved oligomeric Golgi complex subunit 3-like(LOC113805616)	Penaeus vannamei	GO:0006886~intracellular protein transport,GO:0006891~intra-Golgi vesicle-mediated transport,GO:0006914~autophagy,GO:0007030~Golgi organization,	.														.	113805606	conserved oligomeric Golgi complex subunit 3-like(LOC113805606)	Penaeus vannamei	GO:0005801~cis-Golgi network,GO:0016020~membrane,GO:0017119~Golgi transport complex,	.														.	113800912	dedicator of cytokinesis protein 7-like(LOC113800912)	Penaeus vannamei	GO:0005085~guanyl-nucleotide exchange factor activity,	.
113817889	conserved oligomeric Golgi complex subunit 6-like(LOC113817889)	Penaeus vannamei	GO:0006891~intra-Golgi vesicle-mediated transport,GO:0015031~protein transport,	.														.	113805616	conserved oligomeric Golgi complex subunit 3-like(LOC113805616)	Penaeus vannamei	GO:0005801~cis-Golgi network,GO:0016020~membrane,GO:0017119~Golgi transport complex,	.														.	113806641	derlin-1-like(LOC113806641)	Penaeus vannamei	GO:0051787~misfolded protein binding,GO:1990381~ubiquitin-specific protease binding,	.
113799982	conserved oligomeric Golgi complex subunit 8-like(LOC113799982)	Penaeus vannamei	GO:0006891~intra-Golgi vesicle-mediated transport,GO:0015031~protein transport,	.														.	113817889	conserved oligomeric Golgi complex subunit 6-like(LOC113817889)	Penaeus vannamei	GO:0000139~Golgi membrane,GO:0017119~Golgi transport complex,	.														.	113811958	diphthine methyl ester synthase-like(LOC113811958)	Penaeus vannamei	GO:0004164~diphthine synthase activity,GO:0141133~diphthine methyl ester synthase activity,	.
113800442	contactin-like(LOC113800442)	Penaeus vannamei	GO:0007411~axon guidance,GO:0007420~brain development,GO:0098609~cell-cell adhesion,	.														.	113799982	conserved oligomeric Golgi complex subunit 8-like(LOC113799982)	Penaeus vannamei	GO:0016020~membrane,GO:0017119~Golgi transport complex,	.														.	113809244	disks large 1 tumor suppressor protein-like(LOC113809244)	Penaeus vannamei	GO:0019900~kinase binding,	.
113824726	crustacyanin-A2 subunit-like(LOC113824726)	Penaeus vannamei	GO:0000302~response to reactive oxygen species,GO:0006629~lipid metabolic process,	.														.	113800442	contactin-like(LOC113800442)	Penaeus vannamei	GO:0005886~plasma membrane,GO:0030424~axon,	.														.	113829411	dynamin-like 120 kDa protein, mitochondrial(LOC113829411)	Penaeus vannamei	GO:0003924~GTPase activity,GO:0005525~GTP binding,GO:0008017~microtubule binding,GO:0008289~lipid binding,	.
113817796	cytoplasmic polyadenylation element-binding protein 2-like(LOC113817796)	Penaeus vannamei	GO:2000766~negative regulation of cytoplasmic translation,	.														.	113824726	crustacyanin-A2 subunit-like(LOC113824726)	Penaeus vannamei	GO:0005737~cytoplasm,	.														.	113829864	dystrophin(LOC113829864)	Penaeus vannamei	GO:0005515~protein binding,GO:0051015~actin filament binding,	.
113803558	cytoplasmic protein NCK1-like(LOC113803558)	Penaeus vannamei	GO:0007165~signal transduction,GO:0016043~cellular component organization,GO:0016477~cell migration,GO:0036493~positive regulation of translation in response to endoplasmic reticulum stress,GO:0048468~cell development,GO:1902237~positive regulation of endoplasmic reticulum stress-induced intrinsic apoptotic signaling pathway,GO:1903898~negative regulation of PERK-mediated unfolded protein respons…	.														.	113805389	cuticle protein 8-like(LOC113805389)	Penaeus vannamei	GO:0005615~extracellular space,GO:0031012~extracellular matrix,	.														.	113800149	elongation factor G, mitochondrial-like(LOC113800149)	Penaeus vannamei	GO:0003746~translation elongation factor activity,GO:0003924~GTPase activity,GO:0005525~GTP binding,	.
113803760	cytosolic Fe-S cluster assembly factor NUBP2 homolog(LOC113803760)	Penaeus vannamei	GO:0016226~iron-sulfur cluster assembly,	.														.	113817796	cytoplasmic polyadenylation element-binding protein 2-like(LOC113817796)	Penaeus vannamei	GO:0005634~nucleus,GO:0005737~cytoplasm,GO:0043005~neuron projection,GO:0045202~synapse,GO:1990124~messenger ribonucleoprotein complex,	.														.	113813164	enhancer of mRNA-decapping protein 4-like(LOC113813164)	Penaeus vannamei	GO:0005515~protein binding,	.
113800912	dedicator of cytokinesis protein 7-like(LOC113800912)	Penaeus vannamei	GO:0007264~small GTPase-mediated signal transduction,GO:0043547~positive regulation of GTPase activity,	.														.	113803760	cytosolic Fe-S cluster assembly factor NUBP2 homolog(LOC113803760)	Penaeus vannamei	GO:0005829~cytosol,	.														.	113800547	epidermal retinol dehydrogenase 2-like(LOC113800547)	Penaeus vannamei	GO:0016616~oxidoreductase activity, acting on the CH-OH group of donors, NAD or NADP as acceptor,	.
113806641	derlin-1-like(LOC113806641)	Penaeus vannamei	GO:0030968~endoplasmic reticulum unfolded protein response,	.														.	113806641	derlin-1-like(LOC113806641)	Penaeus vannamei	GO:0000839~Hrd1p ubiquitin ligase ERAD-L complex,GO:0005789~endoplasmic reticulum membrane,	.														.	113814965	eukaryotic translation initiation factor 2 subunit 2-like(LOC113814965)	Penaeus vannamei	GO:0003729~mRNA binding,GO:0003743~translation initiation factor activity,GO:0031369~translation initiation factor binding,	.
113811958	diphthine methyl ester synthase-like(LOC113811958)	Penaeus vannamei	GO:0017183~protein histidyl modification to diphthamide,GO:0032259~methylation,	.														.	113809244	disks large 1 tumor suppressor protein-like(LOC113809244)	Penaeus vannamei	GO:0005886~plasma membrane,GO:0005911~cell-cell junction,GO:0016323~basolateral plasma membrane,GO:0031594~neuromuscular junction,GO:0043005~neuron projection,GO:0098839~postsynaptic density membrane,	.														.	113830443	eukaryotic translation initiation factor 2A-like(LOC113830443)	Penaeus vannamei	GO:0000049~tRNA binding,GO:0003729~mRNA binding,GO:0003743~translation initiation factor activity,GO:0005515~protein binding,GO:0043022~ribosome binding,	.
113809244	disks large 1 tumor suppressor protein-like(LOC113809244)	Penaeus vannamei	GO:0007268~chemical synaptic transmission,GO:0009790~embryo development,GO:0043113~receptor clustering,GO:0045197~establishment or maintenance of epithelial cell apical/basal polarity,GO:0097120~receptor localization to synapse,GO:0098609~cell-cell adhesion,	.														.	113829411	dynamin-like 120 kDa protein, mitochondrial(LOC113829411)	Penaeus vannamei	GO:0005737~cytoplasm,GO:0005743~mitochondrial inner membrane,GO:0005874~microtubule,GO:0031966~mitochondrial membrane,	.														.	113825438	eukaryotic translation initiation factor 4 gamma 2-like(LOC113825438)	Penaeus vannamei	GO:0003729~mRNA binding,GO:0003743~translation initiation factor activity,GO:0005085~guanyl-nucleotide exchange factor activity,GO:0005515~protein binding,GO:0031369~translation initiation factor binding,	.
113829411	dynamin-like 120 kDa protein, mitochondrial(LOC113829411)	Penaeus vannamei	GO:0006915~apoptotic process,GO:0008053~mitochondrial fusion,	.														.	113829864	dystrophin(LOC113829864)	Penaeus vannamei	GO:0005886~plasma membrane,GO:0030018~Z disc,GO:0030054~cell junction,GO:0030864~cortical actin cytoskeleton,GO:0042995~cell projection,	.														.	113823832	fatty acid hydroxylase domain-containing protein 2-like(LOC113823832)	Penaeus vannamei	GO:0000254~C-4 methylsterol oxidase activity,GO:0005506~iron ion binding,	.
113829864	dystrophin(LOC113829864)	Penaeus vannamei	GO:0030036~actin cytoskeleton organization,GO:0055001~muscle cell development,GO:0099536~synaptic signaling,	.														.	113800149	elongation factor G, mitochondrial-like(LOC113800149)	Penaeus vannamei	GO:0005739~mitochondrion,	.														.	113806470	galactosylgalactosylxylosylprotein 3-beta-glucuronosyltransferase P-like(LOC113806470)	Penaeus vannamei	GO:0015018~galactosylgalactosylxylosylprotein 3-beta-glucuronosyltransferase activity,GO:0046872~metal ion binding,	.
113800149	elongation factor G, mitochondrial-like(LOC113800149)	Penaeus vannamei	GO:0070125~mitochondrial translational elongation,	.														.	113816332	endoplasmic reticulum resident protein 29-like(LOC113816332)	Penaeus vannamei	GO:0005783~endoplasmic reticulum,GO:0005788~endoplasmic reticulum lumen,	.														.	113803235	gephyrin-like(LOC113803235)	Penaeus vannamei	GO:0005524~ATP binding,GO:0046872~metal ion binding,GO:0061598~molybdopterin adenylyltransferase activity,GO:0061599~molybdopterin molybdotransferase activity,	.
113816332	endoplasmic reticulum resident protein 29-like(LOC113816332)	Penaeus vannamei	GO:0009306~protein secretion,	.														.	113813164	enhancer of mRNA-decapping protein 4-like(LOC113813164)	Penaeus vannamei	GO:0000932~P-body,	.														.	113826602	glucose-6-phosphate 1-dehydrogenase-like(LOC113826602)	Penaeus vannamei	GO:0004345~glucose-6-phosphate dehydrogenase activity,GO:0050661~NADP binding,	.
113813164	enhancer of mRNA-decapping protein 4-like(LOC113813164)	Penaeus vannamei	GO:0031087~deadenylation-independent decapping of nuclear-transcribed mRNA,	.														.	113800547	epidermal retinol dehydrogenase 2-like(LOC113800547)	Penaeus vannamei	GO:0005811~lipid droplet,GO:0016020~membrane,	.														.	113808023	glycylpeptide N-tetradecanoyltransferase 2-like(LOC113808023)	Penaeus vannamei	GO:0004379~glycylpeptide N-tetradecanoyltransferase activity,	.
113814965	eukaryotic translation initiation factor 2 subunit 2-like(LOC113814965)	Penaeus vannamei	GO:0001731~formation of translation preinitiation complex,GO:0001732~formation of cytoplasmic translation initiation complex,GO:0006413~translational initiation,	.														.	113814965	eukaryotic translation initiation factor 2 subunit 2-like(LOC113814965)	Penaeus vannamei	GO:0005850~eukaryotic translation initiation factor 2 complex,	.														.	113813238	guanine nucleotide-binding protein G(s) subunit alpha(LOC113813238)	Penaeus vannamei	GO:0001664~G protein-coupled receptor binding,GO:0003924~GTPase activity,GO:0005525~GTP binding,GO:0031683~G-protein beta/gamma-subunit complex binding,GO:0046872~metal ion binding,	.
113830443	eukaryotic translation initiation factor 2A-like(LOC113830443)	Penaeus vannamei	GO:0006413~translational initiation,	.														.	113830443	eukaryotic translation initiation factor 2A-like(LOC113830443)	Penaeus vannamei	GO:0022627~cytosolic small ribosomal subunit,	.														.	113811391	histone acetyltransferase type B catalytic subunit-like(LOC113811391)	Penaeus vannamei	GO:0010485~histone H4 acetyltransferase activity,GO:0042393~histone binding,	.
113823832	fatty acid hydroxylase domain-containing protein 2-like(LOC113823832)	Penaeus vannamei	GO:0016126~sterol biosynthetic process,	.														.	113825438	eukaryotic translation initiation factor 4 gamma 2-like(LOC113825438)	Penaeus vannamei	GO:0005851~eukaryotic translation initiation factor 2B complex,GO:0016281~eukaryotic translation initiation factor 4F complex,	.														.	113811594	histone-binding protein N1/N2-like(LOC113811594)	Penaeus vannamei	GO:0042393~histone binding,	.
113806470	galactosylgalactosylxylosylprotein 3-beta-glucuronosyltransferase P-like(LOC113806470)	Penaeus vannamei	GO:0005975~carbohydrate metabolic process,GO:0006486~protein glycosylation,GO:0050650~chondroitin sulfate proteoglycan biosynthetic process,	.														.	113823832	fatty acid hydroxylase domain-containing protein 2-like(LOC113823832)	Penaeus vannamei	GO:0005789~endoplasmic reticulum membrane,	.														.	113801983	hydroxymethylglutaryl-CoA lyase, mitochondrial-like(LOC113801983)	Penaeus vannamei	GO:0004419~hydroxymethylglutaryl-CoA lyase activity,GO:0046872~metal ion binding,	.
113803235	gephyrin-like(LOC113803235)	Penaeus vannamei	GO:0006777~Mo-molybdopterin cofactor biosynthetic process,GO:0007529~establishment of synaptic specificity at neuromuscular junction,GO:0018315~molybdenum incorporation into molybdenum-molybdopterin complex,GO:0072579~glycine receptor clustering,GO:0097112~gamma-aminobutyric acid receptor clustering,GO:0098970~postsynaptic neurotransmitter receptor diffusion trapping,	.														.	113806222	ficolin-1-like(LOC113806222)	Penaeus vannamei	GO:0005615~extracellular space,GO:0062023~collagen-containing extracellular matrix,	.														.	113809364	hydroxymethylglutaryl-CoA synthase 1-like(LOC113809364)	Penaeus vannamei	GO:0004421~hydroxymethylglutaryl-CoA synthase activity,	.
113826602	glucose-6-phosphate 1-dehydrogenase-like(LOC113826602)	Penaeus vannamei	GO:0006006~glucose metabolic process,GO:0009051~pentose-phosphate shunt, oxidative branch,	.														.	113806470	galactosylgalactosylxylosylprotein 3-beta-glucuronosyltransferase P-like(LOC113806470)	Penaeus vannamei	GO:0000139~Golgi membrane,	.														.	113830313	importin subunit alpha-3-like(LOC113830313)	Penaeus vannamei	GO:0005515~protein binding,GO:0008139~nuclear localization sequence binding,GO:0061608~nuclear import signal receptor activity,	.
113808023	glycylpeptide N-tetradecanoyltransferase 2-like(LOC113808023)	Penaeus vannamei	GO:0018008~N-terminal peptidyl-glycine N-myristoylation,	.														.	113803235	gephyrin-like(LOC113803235)	Penaeus vannamei	GO:0005737~cytoplasm,GO:0005829~cytosol,GO:0030425~dendrite,GO:0045211~postsynaptic membrane,GO:0099572~postsynaptic specialization,	.														.	113822408	influenza virus NS1A-binding protein homolog(LOC113822408)	Penaeus vannamei	GO:0003779~actin binding,GO:0005515~protein binding,	.
113828655	golgin subfamily A member 2-like(LOC113828655)	Penaeus vannamei	GO:0007030~Golgi organization,GO:0051225~spindle assembly,	.														.	113826602	glucose-6-phosphate 1-dehydrogenase-like(LOC113826602)	Penaeus vannamei	GO:0005829~cytosol,	.														.	113804834	isobutyryl-CoA dehydrogenase, mitochondrial-like(LOC113804834)	Penaeus vannamei	GO:0003995~acyl-CoA dehydrogenase activity,GO:0050660~flavin adenine dinucleotide binding,	.
113812406	golgin subfamily A member 5-like(LOC113812406)	Penaeus vannamei	GO:0000301~retrograde transport, vesicle recycling within Golgi,GO:0007030~Golgi organization,	.														.	113808023	glycylpeptide N-tetradecanoyltransferase 2-like(LOC113808023)	Penaeus vannamei	GO:0005737~cytoplasm,	.														.	113812331	isocitrate dehydrogenase [NAD] subunit gamma, mitochondrial-like(LOC113812331)	Penaeus vannamei	GO:0004449~isocitrate dehydrogenase (NAD+) activity,	.
113822005	growth hormone-inducible transmembrane protein-like(LOC113822005)	Penaeus vannamei	GO:0043066~negative regulation of apoptotic process,	.														.	113828655	golgin subfamily A member 2-like(LOC113828655)	Penaeus vannamei	GO:0000137~Golgi cis cisterna,GO:0005794~Golgi apparatus,GO:0005801~cis-Golgi network,GO:0032580~Golgi cisterna membrane,	.														.	113814567	kielin/chordin-like protein(LOC113814567)	Penaeus vannamei	GO:0004867~serine-type endopeptidase inhibitor activity,GO:0005178~integrin binding,	.
113813238	guanine nucleotide-binding protein G(s) subunit alpha(LOC113813238)	Penaeus vannamei	GO:0007191~adenylate cyclase-activating dopamine receptor signaling pathway,GO:0007606~sensory perception of chemical stimulus,	.														.	113812406	golgin subfamily A member 5-like(LOC113812406)	Penaeus vannamei	GO:0000139~Golgi membrane,GO:0031985~Golgi cisterna,	.														.	113805895	kinesin-related protein 4-like(LOC113805895)	Penaeus vannamei	GO:0003677~DNA binding,GO:0003723~RNA binding,GO:0005515~protein binding,GO:0046872~metal ion binding,	.
113811391	histone acetyltransferase type B catalytic subunit-like(LOC113811391)	Penaeus vannamei	GO:0031509~subtelomeric heterochromatin formation,	.														.	113822005	growth hormone-inducible transmembrane protein-like(LOC113822005)	Penaeus vannamei	GO:0005743~mitochondrial inner membrane,GO:0016020~membrane,	.														.	113823857	leucine-rich repeat-containing protein 47-like(LOC113823857)	Penaeus vannamei	GO:0003723~RNA binding,GO:0004826~phenylalanine-tRNA ligase activity,GO:0005515~protein binding,	.
113811594	histone-binding protein N1/N2-like(LOC113811594)	Penaeus vannamei	GO:0006335~DNA replication-dependent chromatin assembly,GO:0034080~CENP-A containing chromatin assembly,	.														.	113813238	guanine nucleotide-binding protein G(s) subunit alpha(LOC113813238)	Penaeus vannamei	GO:0005834~heterotrimeric G-protein complex,	.														.	113800476	mannosyl-oligosaccharide 1,2-alpha-mannosidase IA-like(LOC113800476)	Penaeus vannamei	GO:0004571~mannosyl-oligosaccharide 1,2-alpha-mannosidase activity,GO:0005509~calcium ion binding,	.
113825119	huntingtin-interacting protein K-like(LOC113825119)	Penaeus vannamei	GO:0043066~negative regulation of apoptotic process,GO:0050821~protein stabilization,	.														.	113811391	histone acetyltransferase type B catalytic subunit-like(LOC113811391)	Penaeus vannamei	GO:0000781~chromosome, telomeric region,GO:0005634~nucleus,	.														.	113803937	maternal effect protein staufen-like(LOC113803937)	Penaeus vannamei	GO:0003725~double-stranded RNA binding,GO:0003729~mRNA binding,	.
113801983	hydroxymethylglutaryl-CoA lyase, mitochondrial-like(LOC113801983)	Penaeus vannamei	GO:0006552~L-leucine catabolic process,GO:0046951~ketone body biosynthetic process,	.														.	113811594	histone-binding protein N1/N2-like(LOC113811594)	Penaeus vannamei	GO:0005654~nucleoplasm,	.														.	113811631	mitochondrial import inner membrane translocase subunit TIM50-C-like(LOC113811631)	Penaeus vannamei	GO:0004721~phosphoprotein phosphatase activity,	.
113809364	hydroxymethylglutaryl-CoA synthase 1-like(LOC113809364)	Penaeus vannamei	GO:0006084~acetyl-CoA metabolic process,GO:0006696~ergosterol biosynthetic process,GO:0010142~farnesyl diphosphate biosynthetic process, mevalonate pathway,	.														.	113801983	hydroxymethylglutaryl-CoA lyase, mitochondrial-like(LOC113801983)	Penaeus vannamei	GO:0005739~mitochondrion,GO:0016020~membrane,	.														.	113815021	mitochondrial import inner membrane translocase subunit Tim22-like(LOC113815021)	Penaeus vannamei	GO:0008320~protein transmembrane transporter activity,GO:0030943~mitochondrion targeting sequence binding,	.
113830313	importin subunit alpha-3-like(LOC113830313)	Penaeus vannamei	GO:0006607~NLS-bearing protein import into nucleus,	.														.	113830313	importin subunit alpha-3-like(LOC113830313)	Penaeus vannamei	GO:0005634~nucleus,GO:0005654~nucleoplasm,GO:0005737~cytoplasm,	.														.	113827837	mitochondrial proton/calcium exchanger protein-like(LOC113827837)	Penaeus vannamei	GO:0005509~calcium ion binding,GO:0015297~antiporter activity,GO:0043022~ribosome binding,	.
113804834	isobutyryl-CoA dehydrogenase, mitochondrial-like(LOC113804834)	Penaeus vannamei	GO:0006629~lipid metabolic process,	.														.	113804834	isobutyryl-CoA dehydrogenase, mitochondrial-like(LOC113804834)	Penaeus vannamei	GO:0005739~mitochondrion,	.														.	113808002	muscleblind-like protein 3(LOC113808002)	Penaeus vannamei	GO:0003723~RNA binding,GO:0046872~metal ion binding,	.
113812331	isocitrate dehydrogenase [NAD] subunit gamma, mitochondrial-like(LOC113812331)	Penaeus vannamei	GO:0006099~tricarboxylic acid cycle,GO:0006102~isocitrate metabolic process,	.														.	113812331	isocitrate dehydrogenase [NAD] subunit gamma, mitochondrial-like(LOC113812331)	Penaeus vannamei	GO:0005739~mitochondrion,	.														.	113804927	nuclear cap-binding protein subunit 2-like(LOC113804927)	Penaeus vannamei	GO:0000339~RNA cap binding,	.
113814567	kielin/chordin-like protein(LOC113814567)	Penaeus vannamei	GO:0007160~cell-matrix adhesion,GO:0007229~integrin-mediated signaling pathway,GO:0016477~cell migration,GO:0033627~cell adhesion mediated by integrin,	.														.	113814567	kielin/chordin-like protein(LOC113814567)	Penaeus vannamei	GO:0005925~focal adhesion,GO:0008305~integrin complex,GO:0009986~cell surface,	.														.	113823091	nuclear pore complex protein Nup153-like(LOC113823091)	Penaeus vannamei	GO:0008139~nuclear localization sequence binding,GO:0017056~structural constituent of nuclear pore,GO:0046872~metal ion binding,	.
113823857	leucine-rich repeat-containing protein 47-like(LOC113823857)	Penaeus vannamei	GO:0006432~phenylalanyl-tRNA aminoacylation,	.														.	113805895	kinesin-related protein 4-like(LOC113805895)	Penaeus vannamei	GO:0005634~nucleus,	.														.	113808345	nuclear pore complex protein Nup155-like(LOC113808345)	Penaeus vannamei	GO:0017056~structural constituent of nuclear pore,	.
113800476	mannosyl-oligosaccharide 1,2-alpha-mannosidase IA-like(LOC113800476)	Penaeus vannamei	GO:0005975~carbohydrate metabolic process,GO:0006491~N-glycan processing,	.														.	113800476	mannosyl-oligosaccharide 1,2-alpha-mannosidase IA-like(LOC113800476)	Penaeus vannamei	GO:0000139~Golgi membrane,GO:0005783~endoplasmic reticulum,GO:0070062~extracellular exosome,	.														.	113807551	nuclear pore complex protein Nup98-Nup96-like(LOC113807551)	Penaeus vannamei	GO:0003723~RNA binding,GO:0008139~nuclear localization sequence binding,GO:0017056~structural constituent of nuclear pore,	.
113803937	maternal effect protein staufen-like(LOC113803937)	Penaeus vannamei	GO:0007281~germ cell development,GO:0008298~intracellular mRNA localization,GO:0035418~protein localization to synapse,GO:0098964~anterograde dendritic transport of messenger ribonucleoprotein complex,	.														.	113803937	maternal effect protein staufen-like(LOC113803937)	Penaeus vannamei	GO:0005886~plasma membrane,GO:0010494~cytoplasmic stress granule,GO:0043005~neuron projection,GO:0043025~neuronal cell body,GO:1990124~messenger ribonucleoprotein complex,	.														.	113828696	nuclear receptor coactivator 5-like(LOC113828696)	Penaeus vannamei	GO:0003723~RNA binding,	.
113811631	mitochondrial import inner membrane translocase subunit TIM50-C-like(LOC113811631)	Penaeus vannamei	GO:0030150~protein import into mitochondrial matrix,	.														.	113811631	mitochondrial import inner membrane translocase subunit TIM50-C-like(LOC113811631)	Penaeus vannamei	GO:0005744~TIM23 mitochondrial import inner membrane translocase complex,	.														.	113829134	nucleolar protein 58-like(LOC113829134)	Penaeus vannamei	GO:0004656~procollagen-proline 4-dioxygenase activity,GO:0005506~iron ion binding,GO:0030515~snoRNA binding,GO:0031418~L-ascorbic acid binding,	.
113815021	mitochondrial import inner membrane translocase subunit Tim22-like(LOC113815021)	Penaeus vannamei	GO:0045039~protein insertion into mitochondrial inner membrane,	.														.	113815021	mitochondrial import inner membrane translocase subunit Tim22-like(LOC113815021)	Penaeus vannamei	GO:0042721~TIM22 mitochondrial import inner membrane insertion complex,	.														.	113801277	nucleoside diphosphate kinase 7-like(LOC113801277)	Penaeus vannamei	GO:0004550~nucleoside diphosphate kinase activity,GO:0005524~ATP binding,	.
113809689	mitochondrial import receptor subunit TOM22 homolog(LOC113809689)	Penaeus vannamei	GO:0006886~intracellular protein transport,	.														.	113809689	mitochondrial import receptor subunit TOM22 homolog(LOC113809689)	Penaeus vannamei	GO:0005741~mitochondrial outer membrane,	.														.	113812814	phenoloxidase-activating factor 2-like(LOC113812814)	Penaeus vannamei	GO:0004252~serine-type endopeptidase activity,	.
113827837	mitochondrial proton/calcium exchanger protein-like(LOC113827837)	Penaeus vannamei	GO:0030003~intracellular monoatomic cation homeostasis,	.														.	113827837	mitochondrial proton/calcium exchanger protein-like(LOC113827837)	Penaeus vannamei	GO:0005743~mitochondrial inner membrane,	.														.	113825205	phosphatidylinositol 4-kinase type 2-alpha-like(LOC113825205)	Penaeus vannamei	GO:0004430~1-phosphatidylinositol 4-kinase activity,GO:0005524~ATP binding,	.
113808002	muscleblind-like protein 3(LOC113808002)	Penaeus vannamei	GO:0043484~regulation of RNA splicing,	.														.	113808002	muscleblind-like protein 3(LOC113808002)	Penaeus vannamei	GO:0005634~nucleus,	.														.	113799977	phosphatidylinositol 5-phosphate 4-kinase type-2 alpha-like(LOC113799977)	Penaeus vannamei	GO:0005524~ATP binding,GO:0016308~1-phosphatidylinositol-4-phosphate 5-kinase activity,GO:0016309~1-phosphatidylinositol-5-phosphate 4-kinase activity,GO:0052742~phosphatidylinositol kinase activity,	.
113804927	nuclear cap-binding protein subunit 2-like(LOC113804927)	Penaeus vannamei	GO:0031047~regulatory ncRNA-mediated gene silencing,GO:0045292~mRNA cis splicing, via spliceosome,	.														.	113804927	nuclear cap-binding protein subunit 2-like(LOC113804927)	Penaeus vannamei	GO:0005634~nucleus,GO:0005846~nuclear cap binding complex,	.														.	113806382	phosphoribosylformylglycinamidine synthase-like(LOC113806382)	Penaeus vannamei	GO:0004642~phosphoribosylformylglycinamidine synthase activity,GO:0005524~ATP binding,GO:0046872~metal ion binding,	.
113823091	nuclear pore complex protein Nup153-like(LOC113823091)	Penaeus vannamei	GO:0006405~RNA export from nucleus,GO:0006606~protein import into nucleus,	.														.	113823091	nuclear pore complex protein Nup153-like(LOC113823091)	Penaeus vannamei	GO:0005643~nuclear pore,	.														.	113817234	plectin-like(LOC113817234)	Penaeus vannamei	GO:0003786~actin lateral binding,GO:0051015~actin filament binding,	.
113808345	nuclear pore complex protein Nup155-like(LOC113808345)	Penaeus vannamei	GO:0000972~transcription-dependent tethering of RNA polymerase II gene DNA at nuclear periphery,GO:0006405~RNA export from nucleus,GO:0006606~protein import into nucleus,GO:0036228~protein localization to nuclear inner membrane,	.														.	113808345	nuclear pore complex protein Nup155-like(LOC113808345)	Penaeus vannamei	GO:0005643~nuclear pore,GO:0044611~nuclear pore inner ring,	.														.	113810772	poly [ADP-ribose] polymerase 2-like(LOC113810772)	Penaeus vannamei	GO:0003950~NAD+ ADP-ribosyltransferase activity,GO:0016779~nucleotidyltransferase activity,GO:1990404~NAD+-protein ADP-ribosyltransferase activity,	.
113807551	nuclear pore complex protein Nup98-Nup96-like(LOC113807551)	Penaeus vannamei	GO:0000973~post-transcriptional tethering of RNA polymerase II gene DNA at nuclear periphery,GO:0006405~RNA export from nucleus,GO:0006606~protein import into nucleus,GO:0034398~telomere tethering at nuclear periphery,GO:0051028~mRNA transport,	.														.	113807551	nuclear pore complex protein Nup98-Nup96-like(LOC113807551)	Penaeus vannamei	GO:0005643~nuclear pore,GO:0044614~nuclear pore cytoplasmic filaments,	.														.	113808397	polyadenylate-binding protein-interacting protein 1-like(LOC113808397)	Penaeus vannamei	GO:0003723~RNA binding,GO:0005515~protein binding,GO:0008494~translation activator activity,	.
113801277	nucleoside diphosphate kinase 7-like(LOC113801277)	Penaeus vannamei	GO:0006183~GTP biosynthetic process,GO:0006228~UTP biosynthetic process,GO:0006241~CTP biosynthetic process,GO:0016310~phosphorylation,	.														.	113829134	nucleolar protein 58-like(LOC113829134)	Penaeus vannamei	GO:0005730~nucleolus,GO:0005788~endoplasmic reticulum lumen,GO:0031428~box C/D methylation guide snoRNP complex,GO:0032040~small-subunit processome,	.														.	113816172	probable cytochrome P450 49a1(LOC113816172)	Penaeus vannamei	GO:0004497~monooxygenase activity,GO:0005506~iron ion binding,GO:0016705~oxidoreductase activity, acting on paired donors, with incorporation or reduction of molecular oxygen,GO:0020037~heme binding,	.
113812239	oxidoreductase HTATIP2-like(LOC113812239)	Penaeus vannamei	GO:0051170~import into nucleus,	.														.	113823543	nucleolar protein dao-5-like(LOC113823543)	Penaeus vannamei	GO:0005654~nucleoplasm,GO:0005730~nucleolus,	.														.	113815571	proteasome activator complex subunit 3-like(LOC113815571)	Penaeus vannamei	GO:0061133~endopeptidase activator activity,	.
113812814	phenoloxidase-activating factor 2-like(LOC113812814)	Penaeus vannamei	GO:0006508~proteolysis,	.														.	113801277	nucleoside diphosphate kinase 7-like(LOC113801277)	Penaeus vannamei	GO:0005737~cytoplasm,GO:0005813~centrosome,	.														.	113816020	protein YIPF1-like(LOC113816020)	Penaeus vannamei	GO:0031267~small GTPase binding,GO:0052717~tRNA-specific adenosine-34 deaminase activity,	.
113825205	phosphatidylinositol 4-kinase type 2-alpha-like(LOC113825205)	Penaeus vannamei	GO:0007030~Golgi organization,GO:0007032~endosome organization,GO:0016310~phosphorylation,GO:0046854~phosphatidylinositol phosphate biosynthetic process,	.														.	113812239	oxidoreductase HTATIP2-like(LOC113812239)	Penaeus vannamei	GO:0005737~cytoplasm,	.														.	113806953	protein lingerer-like(LOC113806953)	Penaeus vannamei	GO:0005515~protein binding,	.
113799977	phosphatidylinositol 5-phosphate 4-kinase type-2 alpha-like(LOC113799977)	Penaeus vannamei	GO:0016310~phosphorylation,GO:0046488~phosphatidylinositol metabolic process,GO:0046854~phosphatidylinositol phosphate biosynthetic process,	.														.	113803579	peptidoglycan endopeptidase RipA-like(LOC113803579)	Penaeus vannamei	GO:0016020~membrane,	.														.	113800518	protoporphyrinogen oxidase-like(LOC113800518)	Penaeus vannamei	GO:0004729~oxygen-dependent protoporphyrinogen oxidase activity,GO:0016166~phytoene dehydrogenase activity,	.
113806382	phosphoribosylformylglycinamidine synthase-like(LOC113806382)	Penaeus vannamei	GO:0006189~'de novo' IMP biosynthetic process,GO:0006541~glutamine metabolic process,	.														.	113825205	phosphatidylinositol 4-kinase type 2-alpha-like(LOC113825205)	Penaeus vannamei	GO:0005765~lysosomal membrane,GO:0005768~endosome,GO:0005802~trans-Golgi network,GO:0005886~plasma membrane,	.														.	113811236	pumilio homolog 2-like(LOC113811236)	Penaeus vannamei	GO:0003730~mRNA 3'-UTR binding,	.
113817234	plectin-like(LOC113817234)	Penaeus vannamei	GO:0030036~actin cytoskeleton organization,GO:0051017~actin filament bundle assembly,	.														.	113799977	phosphatidylinositol 5-phosphate 4-kinase type-2 alpha-like(LOC113799977)	Penaeus vannamei	GO:0005886~plasma membrane,	.														.	113805824	putative RNA-binding protein Luc7-like 1(LOC113805824)	Penaeus vannamei	GO:0003729~mRNA binding,	.
113810772	poly [ADP-ribose] polymerase 2-like(LOC113810772)	Penaeus vannamei	GO:0006302~double-strand break repair,	.														.	113817234	plectin-like(LOC113817234)	Penaeus vannamei	GO:0005826~actomyosin contractile ring,GO:0005886~plasma membrane,GO:0030054~cell junction,GO:0030864~cortical actin cytoskeleton,GO:0032432~actin filament bundle,GO:0042995~cell projection,	.														.	113804193	putative methyltransferase DDB_G0268948(LOC113804193)	Penaeus vannamei	GO:0008757~S-adenosylmethionine-dependent methyltransferase activity,	.
113808397	polyadenylate-binding protein-interacting protein 1-like(LOC113808397)	Penaeus vannamei	GO:0006446~regulation of translational initiation,	.														.	113810772	poly [ADP-ribose] polymerase 2-like(LOC113810772)	Penaeus vannamei	GO:0005730~nucleolus,	.														.	113807111	putative phospholipase B-like 2(LOC113807111)	Penaeus vannamei	GO:0004620~phospholipase activity,	.
113816172	probable cytochrome P450 49a1(LOC113816172)	Penaeus vannamei	GO:0006700~C21-steroid hormone biosynthetic process,GO:0006704~glucocorticoid biosynthetic process,GO:0008203~cholesterol metabolic process,GO:0034650~cortisol metabolic process,GO:0071375~cellular response to peptide hormone stimulus,	.														.	113816172	probable cytochrome P450 49a1(LOC113816172)	Penaeus vannamei	GO:0005743~mitochondrial inner membrane,	.														.	113820203	queuine tRNA-ribosyltransferase accessory subunit 2-like(LOC113820203)	Penaeus vannamei	GO:0008479~tRNA-guanosine(34) queuine transglycosylase activity,GO:0016763~pentosyltransferase activity,	.
113815571	proteasome activator complex subunit 3-like(LOC113815571)	Penaeus vannamei	GO:0010950~positive regulation of endopeptidase activity,GO:0061136~regulation of proteasomal protein catabolic process,GO:2000045~regulation of G1/S transition of mitotic cell cycle,	.														.	113815571	proteasome activator complex subunit 3-like(LOC113815571)	Penaeus vannamei	GO:0005654~nucleoplasm,GO:0005737~cytoplasm,GO:0008537~proteasome activator complex,	.														.	113815070	quinone oxidoreductase-like protein 2 homolog(LOC113815070)	Penaeus vannamei	GO:0016491~oxidoreductase activity,	.
113816020	protein YIPF1-like(LOC113816020)	Penaeus vannamei	GO:0002100~tRNA wobble adenosine to inosine editing,GO:0016192~vesicle-mediated transport,	.														.	113811256	protein CDV3 homolog(LOC113811256)	Penaeus vannamei	GO:0005737~cytoplasm,	.														.	113813302	rRNA 2'-O-methyltransferase fibrillarin-like(LOC113813302)	Penaeus vannamei	GO:0003723~RNA binding,GO:0008649~rRNA methyltransferase activity,GO:1990259~histone H2AQ104 methyltransferase activity,	.
113803614	protein YIPF6-like(LOC113803614)	Penaeus vannamei	GO:0006888~endoplasmic reticulum to Golgi vesicle-mediated transport,	.														.	113816020	protein YIPF1-like(LOC113816020)	Penaeus vannamei	GO:0005634~nucleus,GO:0005737~cytoplasm,GO:0005794~Golgi apparatus,GO:0016020~membrane,	.														.	113809420	rap1 GTPase-activating protein 1-like(LOC113809420)	Penaeus vannamei	GO:0005096~GTPase activator activity,	.
113824159	protein lifeguard 4-like(LOC113824159)	Penaeus vannamei	GO:0043066~negative regulation of apoptotic process,	.														.	113803614	protein YIPF6-like(LOC113803614)	Penaeus vannamei	GO:0000139~Golgi membrane,GO:0005802~trans-Golgi network,GO:0016020~membrane,	.														.	113807054	ras-related protein Rab-40C-like(LOC113807054)	Penaeus vannamei	GO:0003924~GTPase activity,GO:0005096~GTPase activator activity,GO:0005525~GTP binding,GO:0046872~metal ion binding,	.
113800518	protoporphyrinogen oxidase-like(LOC113800518)	Penaeus vannamei	GO:0006782~protoporphyrinogen IX biosynthetic process,GO:0006783~heme biosynthetic process,GO:0016117~carotenoid biosynthetic process,	.														.	113824159	protein lifeguard 4-like(LOC113824159)	Penaeus vannamei	GO:0016020~membrane,	.														.	113800381	ras-related protein Rab-4B-like(LOC113800381)	Penaeus vannamei	GO:0003924~GTPase activity,GO:0005525~GTP binding,	.
113811236	pumilio homolog 2-like(LOC113811236)	Penaeus vannamei	GO:0000288~nuclear-transcribed mRNA catabolic process, deadenylation-dependent decay,GO:0035196~miRNA processing,GO:0043488~regulation of mRNA stability,	.														.	113806953	protein lingerer-like(LOC113806953)	Penaeus vannamei	GO:0005634~nucleus,GO:0005737~cytoplasm,	.														.	113816062	regucalcin-like(LOC113816062)	Penaeus vannamei	GO:0004341~gluconolactonase activity,GO:0005509~calcium ion binding,GO:0030234~enzyme regulator activity,	.
113805824	putative RNA-binding protein Luc7-like 1(LOC113805824)	Penaeus vannamei	GO:0006376~mRNA splice site recognition,	.														.	113802342	protein unzipped-like(LOC113802342)	Penaeus vannamei	GO:0016020~membrane,	.														.	113804575	rhomboid-related protein 2-like(LOC113804575)	Penaeus vannamei	GO:0004252~serine-type endopeptidase activity,GO:0005509~calcium ion binding,	.
113804193	putative methyltransferase DDB_G0268948(LOC113804193)	Penaeus vannamei	GO:0032259~methylation,	.														.	113823444	proteoglycan 4-like(LOC113823444)	Penaeus vannamei	GO:0016020~membrane,	.														.	113804255	ribokinase-like(LOC113804255)	Penaeus vannamei	GO:0004747~ribokinase activity,GO:0046872~metal ion binding,	.
113807111	putative phospholipase B-like 2(LOC113807111)	Penaeus vannamei	GO:0009395~phospholipid catabolic process,	.														.	113800518	protoporphyrinogen oxidase-like(LOC113800518)	Penaeus vannamei	GO:0005743~mitochondrial inner membrane,	.														.	113810364	sarcoplasmic calcium-binding protein, beta chain(LOC113810364)	Penaeus vannamei	GO:0005509~calcium ion binding,	.
113806204	putative protein TPRXL(LOC113806204)	Penaeus vannamei	GO:0000226~microtubule cytoskeleton organization,	.														.	113811236	pumilio homolog 2-like(LOC113811236)	Penaeus vannamei	GO:0005634~nucleus,GO:0005737~cytoplasm,GO:0005829~cytosol,	.														.	113827175	serine dehydratase-like(LOC113827175)	Penaeus vannamei	GO:0003941~L-serine ammonia-lyase activity,GO:0004794~threonine deaminase activity,	.
113820203	queuine tRNA-ribosyltransferase accessory subunit 2-like(LOC113820203)	Penaeus vannamei	GO:0101030~tRNA-guanine transglycosylation,	.														.	113805824	putative RNA-binding protein Luc7-like 1(LOC113805824)	Penaeus vannamei	GO:0005685~U1 snRNP,GO:0071004~U2-type prespliceosome,	.														.	113800362	serine palmitoyltransferase 1-like(LOC113800362)	Penaeus vannamei	GO:0004758~serine C-palmitoyltransferase activity,GO:0030170~pyridoxal phosphate binding,	.
113813302	rRNA 2'-O-methyltransferase fibrillarin-like(LOC113813302)	Penaeus vannamei	GO:0000494~box C/D sno(s)RNA 3'-end processing,GO:0031167~rRNA methylation,	.														.	113807111	putative phospholipase B-like 2(LOC113807111)	Penaeus vannamei	GO:0005576~extracellular region,	.														.	113807224	serine/arginine repetitive matrix protein 2-like(LOC113807224)	Penaeus vannamei	GO:0051015~actin filament binding,	.
113809420	rap1 GTPase-activating protein 1-like(LOC113809420)	Penaeus vannamei	GO:0051056~regulation of small GTPase mediated signal transduction,GO:0090630~activation of GTPase activity,	.														.	113806204	putative protein TPRXL(LOC113806204)	Penaeus vannamei	GO:0015630~microtubule cytoskeleton,	.														.	113816519	serine/threonine-protein kinase 4-like(LOC113816519)	Penaeus vannamei	GO:0004674~protein serine/threonine kinase activity,GO:0005524~ATP binding,	.
113807054	ras-related protein Rab-40C-like(LOC113807054)	Penaeus vannamei	GO:0035556~intracellular signal transduction,GO:0072659~protein localization to plasma membrane,	.														.	113815070	quinone oxidoreductase-like protein 2 homolog(LOC113815070)	Penaeus vannamei	GO:0005739~mitochondrion,	.														.	113827853	serine/threonine-protein kinase Tao-like(LOC113827853)	Penaeus vannamei	GO:0004672~protein kinase activity,GO:0004674~protein serine/threonine kinase activity,GO:0005524~ATP binding,	.
113800381	ras-related protein Rab-4B-like(LOC113800381)	Penaeus vannamei	GO:0016192~vesicle-mediated transport,	.														.	113813302	rRNA 2'-O-methyltransferase fibrillarin-like(LOC113813302)	Penaeus vannamei	GO:0005730~nucleolus,GO:0015030~Cajal body,GO:0031428~box C/D methylation guide snoRNP complex,GO:0032040~small-subunit processome,	.														.	113800054	serine/threonine-protein phosphatase 2A catalytic subunit(LOC113800054)	Penaeus vannamei	GO:0004722~protein serine/threonine phosphatase activity,	.
113816062	regucalcin-like(LOC113816062)	Penaeus vannamei	GO:0019853~L-ascorbic acid biosynthetic process,	.														.	113809420	rap1 GTPase-activating protein 1-like(LOC113809420)	Penaeus vannamei	GO:0005737~cytoplasm,	.														.	113813089	serine/threonine-protein phosphatase 6 regulatory ankyrin repeat subunit B-like(LOC113813089)	Penaeus vannamei	GO:0004843~cysteine-type deubiquitinase activity,GO:0005515~protein binding,	.
113804255	ribokinase-like(LOC113804255)	Penaeus vannamei	GO:0006014~D-ribose metabolic process,	.														.	113807054	ras-related protein Rab-40C-like(LOC113807054)	Penaeus vannamei	GO:0005737~cytoplasm,GO:0005768~endosome,GO:0005886~plasma membrane,GO:0008021~synaptic vesicle,	.														.	113811003	sideroflexin-1-like(LOC113811003)	Penaeus vannamei	GO:0015075~monoatomic ion transmembrane transporter activity,	.
113827175	serine dehydratase-like(LOC113827175)	Penaeus vannamei	GO:0006565~L-serine catabolic process,GO:0006567~threonine catabolic process,GO:0009097~isoleucine biosynthetic process,	.														.	113800381	ras-related protein Rab-4B-like(LOC113800381)	Penaeus vannamei	GO:0005802~trans-Golgi network,GO:0016020~membrane,GO:0031985~Golgi cisterna,	.														.	113830590	signal recognition particle subunit SRP68-like(LOC113830590)	Penaeus vannamei	GO:0005047~signal recognition particle binding,GO:0008312~7S RNA binding,GO:0030942~endoplasmic reticulum signal peptide binding,	.
113800362	serine palmitoyltransferase 1-like(LOC113800362)	Penaeus vannamei	GO:0046512~sphingosine biosynthetic process,GO:0046513~ceramide biosynthetic process,	.														.	113816062	regucalcin-like(LOC113816062)	Penaeus vannamei	GO:0005737~cytoplasm,	.														.	113809431	small glutamine-rich tetratricopeptide repeat-containing protein alpha-like(LOC113809431)	Penaeus vannamei	GO:0005515~protein binding,GO:0060090~molecular adaptor activity,	.
113807224	serine/arginine repetitive matrix protein 2-like(LOC113807224)	Penaeus vannamei	GO:0030036~actin cytoskeleton organization,	.														.	113804575	rhomboid-related protein 2-like(LOC113804575)	Penaeus vannamei	GO:0016020~membrane,	.														.	113814341	sorbitol dehydrogenase-like(LOC113814341)	Penaeus vannamei	GO:0003939~L-iditol 2-dehydrogenase (NAD+) activity,GO:0008270~zinc ion binding,	.
113816519	serine/threonine-protein kinase 4-like(LOC113816519)	Penaeus vannamei	GO:0006468~protein phosphorylation,GO:0016310~phosphorylation,GO:0035556~intracellular signal transduction,GO:0043408~regulation of MAPK cascade,GO:0051262~protein tetramerization,	.														.	113804255	ribokinase-like(LOC113804255)	Penaeus vannamei	GO:0005829~cytosol,	.														.	113809043	splicing factor 3A subunit 1-like(LOC113809043)	Penaeus vannamei	GO:0003723~RNA binding,GO:0005515~protein binding,	.
113827853	serine/threonine-protein kinase Tao-like(LOC113827853)	Penaeus vannamei	GO:0006468~protein phosphorylation,GO:0016310~phosphorylation,	.														.	113804005	ryncolin-1-like(LOC113804005)	Penaeus vannamei	GO:0005615~extracellular space,GO:0062023~collagen-containing extracellular matrix,	.														.	113825726	striatin-like(LOC113825726)	Penaeus vannamei	GO:0005515~protein binding,GO:0005516~calmodulin binding,GO:0044877~protein-containing complex binding,GO:0051721~protein phosphatase 2A binding,GO:0070016~armadillo repeat domain binding,	.
113800054	serine/threonine-protein phosphatase 2A catalytic subunit(LOC113800054)	Penaeus vannamei	GO:0000082~G1/S transition of mitotic cell cycle,GO:0000278~mitotic cell cycle,GO:0070262~peptidyl-serine dephosphorylation,	.														.	113822817	sarcalumenin-like(LOC113822817)	Penaeus vannamei	GO:0016020~membrane,	.														.	113827173	supervillin-like(LOC113827173)	Penaeus vannamei	GO:0005546~phosphatidylinositol-4,5-bisphosphate binding,GO:0051015~actin filament binding,	.
113811003	sideroflexin-1-like(LOC113811003)	Penaeus vannamei	GO:0006811~monoatomic ion transport,GO:0140300~serine import into mitochondrion,	.														.	113800362	serine palmitoyltransferase 1-like(LOC113800362)	Penaeus vannamei	GO:0005783~endoplasmic reticulum,GO:0016020~membrane,	.														.	113825501	synaptobrevin homolog YKT6-like(LOC113825501)	Penaeus vannamei	GO:0005484~SNAP receptor activity,	.
113830590	signal recognition particle subunit SRP68-like(LOC113830590)	Penaeus vannamei	GO:0006614~SRP-dependent cotranslational protein targeting to membrane,	.														.	113807224	serine/arginine repetitive matrix protein 2-like(LOC113807224)	Penaeus vannamei	GO:0005815~microtubule organizing center,GO:0005886~plasma membrane,GO:0030054~cell junction,GO:0030864~cortical actin cytoskeleton,GO:0031941~filamentous actin,GO:0042995~cell projection,	.														.	113827359	tRNA-splicing ligase RtcB homolog(LOC113827359)	Penaeus vannamei	GO:0003972~RNA ligase (ATP) activity,GO:0005525~GTP binding,GO:0046872~metal ion binding,	.
113809431	small glutamine-rich tetratricopeptide repeat-containing protein alpha-like(LOC113809431)	Penaeus vannamei	GO:0006620~post-translational protein targeting to endoplasmic reticulum membrane,	.														.	113816519	serine/threonine-protein kinase 4-like(LOC113816519)	Penaeus vannamei	GO:0005737~cytoplasm,	.														.	113815002	tetratricopeptide repeat protein 36 homolog(LOC113815002)	Penaeus vannamei	GO:0005515~protein binding,	.
113814341	sorbitol dehydrogenase-like(LOC113814341)	Penaeus vannamei	GO:0006062~sorbitol catabolic process,	.														.	113827853	serine/threonine-protein kinase Tao-like(LOC113827853)	Penaeus vannamei	GO:0005737~cytoplasm,	.														.	113825373	titin-like(LOC113825373)	Penaeus vannamei	GO:0004197~cysteine-type endopeptidase activity,GO:0004843~cysteine-type deubiquitinase activity,	.
113809043	splicing factor 3A subunit 1-like(LOC113809043)	Penaeus vannamei	GO:0000381~regulation of alternative mRNA splicing, via spliceosome,GO:0045292~mRNA cis splicing, via spliceosome,	.														.	113800054	serine/threonine-protein phosphatase 2A catalytic subunit(LOC113800054)	Penaeus vannamei	GO:0005634~nucleus,GO:0005829~cytosol,	.														.	113825061	transient receptor potential channel pyrexia-like(LOC113825061)	Penaeus vannamei	GO:0005216~monoatomic ion channel activity,GO:0005515~protein binding,	.
113827173	supervillin-like(LOC113827173)	Penaeus vannamei	GO:0007010~cytoskeleton organization,GO:0008154~actin polymerization or depolymerization,GO:0051014~actin filament severing,GO:0051016~barbed-end actin filament capping,	.														.	113811003	sideroflexin-1-like(LOC113811003)	Penaeus vannamei	GO:0005739~mitochondrion,GO:0005743~mitochondrial inner membrane,GO:0016020~membrane,	.														.	113808292	translation initiation factor eIF-2B subunit gamma-like(LOC113808292)	Penaeus vannamei	GO:0003743~translation initiation factor activity,GO:0005085~guanyl-nucleotide exchange factor activity,	.
113814986	synapse-associated protein 1-like(LOC113814986)	Penaeus vannamei	GO:0038203~TORC2 signaling,GO:0048172~regulation of short-term neuronal synaptic plasticity,	.														.	113830590	signal recognition particle subunit SRP68-like(LOC113830590)	Penaeus vannamei	GO:0005730~nucleolus,GO:0005786~signal recognition particle, endoplasmic reticulum targeting,	.														.	113828297	tubulin alpha-8 chain-like(LOC113828297)	Penaeus vannamei	GO:0005200~structural constituent of cytoskeleton,GO:0005525~GTP binding,GO:0016787~hydrolase activity,	.
113825501	synaptobrevin homolog YKT6-like(LOC113825501)	Penaeus vannamei	GO:0006888~endoplasmic reticulum to Golgi vesicle-mediated transport,	.														.	113809431	small glutamine-rich tetratricopeptide repeat-containing protein alpha-like(LOC113809431)	Penaeus vannamei	GO:0016020~membrane,GO:0072380~TRC complex,	.														.	113821987	tyrosine-protein kinase CSK-like(LOC113821987)	Penaeus vannamei	GO:0004713~protein tyrosine kinase activity,GO:0004715~non-membrane spanning protein tyrosine kinase activity,GO:0005524~ATP binding,	.
113827359	tRNA-splicing ligase RtcB homolog(LOC113827359)	Penaeus vannamei	GO:0006396~RNA processing,	.														.	113809043	splicing factor 3A subunit 1-like(LOC113809043)	Penaeus vannamei	GO:0005686~U2 snRNP,GO:0071004~U2-type prespliceosome,GO:0071013~catalytic step 2 spliceosome,	.														.	113819149	tyrosine-protein phosphatase non-receptor type 23-like(LOC113819149)	Penaeus vannamei	GO:0004725~protein tyrosine phosphatase activity,GO:0005515~protein binding,	.
113815002	tetratricopeptide repeat protein 36 homolog(LOC113815002)	Penaeus vannamei	GO:0060271~cilium assembly,	.														.	113825726	striatin-like(LOC113825726)	Penaeus vannamei	GO:0030425~dendrite,GO:0032991~protein-containing complex,	.														.	113800405	ubiquinone biosynthesis monooxygenase COQ6, mitochondrial-like(LOC113800405)	Penaeus vannamei	GO:0008681~2-octaprenyl-6-methoxyphenol hydroxylase activity,GO:0008682~3-demethoxyubiquinol 3-hydroxylase activity,GO:0016709~oxidoreductase activity, acting on paired donors, with incorporation or reduction of molecular oxygen, NAD(P)H as one donor, and incorporation of one atom of oxygen,GO:0019168~2-octaprenylphenol hydroxylase activity,GO:0071949~FAD binding,	.
113825373	titin-like(LOC113825373)	Penaeus vannamei	GO:0010506~regulation of autophagy,GO:0016579~protein deubiquitination,GO:0030330~DNA damage response, signal transduction by p53 class mediator,	.														.	113827173	supervillin-like(LOC113827173)	Penaeus vannamei	GO:0005737~cytoplasm,GO:0015629~actin cytoskeleton,	.														.	113808506	ubiquitin carboxyl-terminal hydrolase 46-like(LOC113808506)	Penaeus vannamei	GO:0004197~cysteine-type endopeptidase activity,GO:0004843~cysteine-type deubiquitinase activity,	.
113802700	transforming acidic coiled-coil-containing protein 3-like(LOC113802700)	Penaeus vannamei	GO:0007052~mitotic spindle organization,GO:0008283~cell population proliferation,GO:0021987~cerebral cortex development,	.														.	113814986	synapse-associated protein 1-like(LOC113814986)	Penaeus vannamei	GO:0005634~nucleus,GO:0005737~cytoplasm,GO:0005794~Golgi apparatus,GO:0045202~synapse,	.														.	113817522	ubiquitin recognition factor in ER-associated degradation protein 1-like(LOC113817522)	Penaeus vannamei	GO:0031593~polyubiquitin modification-dependent protein binding,	.
113825061	transient receptor potential channel pyrexia-like(LOC113825061)	Penaeus vannamei	GO:0006811~monoatomic ion transport,GO:0036371~protein localization to T-tubule,GO:0055085~transmembrane transport,GO:0055117~regulation of cardiac muscle contraction,GO:1904108~protein localization to ciliary inversin compartment,	.														.	113825501	synaptobrevin homolog YKT6-like(LOC113825501)	Penaeus vannamei	GO:0000139~Golgi membrane,GO:0005794~Golgi apparatus,GO:0030659~cytoplasmic vesicle membrane,	.														.	113819738	ubiquitin thioesterase otubain-like(LOC113819738)	Penaeus vannamei	GO:0004843~cysteine-type deubiquitinase activity,GO:0043130~ubiquitin binding,	.
113808292	translation initiation factor eIF-2B subunit gamma-like(LOC113808292)	Penaeus vannamei	GO:0002183~cytoplasmic translational initiation,GO:0009058~biosynthetic process,	.														.	113827359	tRNA-splicing ligase RtcB homolog(LOC113827359)	Penaeus vannamei	GO:0005634~nucleus,GO:0072669~tRNA-splicing ligase complex,	.														.	113816662	ubiquitin-like domain-containing CTD phosphatase 1(LOC113816662)	Penaeus vannamei	GO:0004722~protein serine/threonine phosphatase activity,GO:0005515~protein binding,GO:0017018~myosin phosphatase activity,	.
113800555	transmembrane protein 11, mitochondrial-like(LOC113800555)	Penaeus vannamei	GO:0007007~inner mitochondrial membrane organization,	.														.	113825373	titin-like(LOC113825373)	Penaeus vannamei	GO:0005634~nucleus,GO:0005769~early endosome,GO:0005829~cytosol,	.														.	113800571	uncharacterized LOC113800571(LOC113800571)	Penaeus vannamei	GO:0003676~nucleic acid binding,GO:0008508~bile acid:sodium symporter activity,	.
113807162	transmembrane protein 208-like(LOC113807162)	Penaeus vannamei	GO:0006624~vacuolar protein processing,	.														.	113802700	transforming acidic coiled-coil-containing protein 3-like(LOC113802700)	Penaeus vannamei	GO:0005737~cytoplasm,GO:0005856~cytoskeleton,	.														.	113812066	uncharacterized LOC113812066(LOC113812066)	Penaeus vannamei	GO:0003723~RNA binding,	.
113828297	tubulin alpha-8 chain-like(LOC113828297)	Penaeus vannamei	GO:0000226~microtubule cytoskeleton organization,GO:0000278~mitotic cell cycle,	.														.	113825061	transient receptor potential channel pyrexia-like(LOC113825061)	Penaeus vannamei	GO:0016020~membrane,GO:0030315~T-tubule,GO:0097543~ciliary inversin compartment,	.														.	113816694	uncharacterized LOC113816694(LOC113816694)	Penaeus vannamei	GO:0044183~protein folding chaperone,GO:0051082~unfolded protein binding,	.
113821987	tyrosine-protein kinase CSK-like(LOC113821987)	Penaeus vannamei	GO:0002009~morphogenesis of an epithelium,GO:0006468~protein phosphorylation,GO:0016043~cellular component organization,GO:0016310~phosphorylation,GO:0048468~cell development,GO:0065008~regulation of biological quality,	.														.	113808292	translation initiation factor eIF-2B subunit gamma-like(LOC113808292)	Penaeus vannamei	GO:0005829~cytosol,GO:0005851~eukaryotic translation initiation factor 2B complex,GO:0032045~guanyl-nucleotide exchange factor complex,	.														.	113818876	uncharacterized LOC113818876(LOC113818876)	Penaeus vannamei	GO:0005515~protein binding,GO:0016787~hydrolase activity,	.
113819149	tyrosine-protein phosphatase non-receptor type 23-like(LOC113819149)	Penaeus vannamei	GO:0006470~protein dephosphorylation,GO:0032456~endocytic recycling,GO:0043328~protein transport to vacuole involved in ubiquitin-dependent protein catabolic process via the multivesicular body sorting pathway,GO:0045022~early endosome to late endosome transport,	.														.	113800555	transmembrane protein 11, mitochondrial-like(LOC113800555)	Penaeus vannamei	GO:0005743~mitochondrial inner membrane,	.														.	113823864	uncharacterized LOC113823864(LOC113823864)	Penaeus vannamei	GO:0044325~transmembrane transporter binding,	.
113800405	ubiquinone biosynthesis monooxygenase COQ6, mitochondrial-like(LOC113800405)	Penaeus vannamei	GO:0006744~ubiquinone biosynthetic process,GO:0016120~carotene biosynthetic process,GO:0016123~xanthophyll biosynthetic process,	.														.	113807162	transmembrane protein 208-like(LOC113807162)	Penaeus vannamei	GO:0005789~endoplasmic reticulum membrane,GO:0043231~intracellular membrane-bounded organelle,	.														.	113802390	uridine-cytidine kinase 2-like(LOC113802390)	Penaeus vannamei	GO:0004849~uridine kinase activity,GO:0005524~ATP binding,GO:0016301~kinase activity,GO:0050262~ribosylnicotinamide kinase activity,	.
113808506	ubiquitin carboxyl-terminal hydrolase 46-like(LOC113808506)	Penaeus vannamei	GO:0016579~protein deubiquitination,	.														.	113817562	transmembrane protein 214-like(LOC113817562)	Penaeus vannamei	GO:0005783~endoplasmic reticulum,GO:0005789~endoplasmic reticulum membrane,GO:0005794~Golgi apparatus,	.														.	113821650	zinc finger CCCH domain-containing protein 15-like(LOC113821650)	Penaeus vannamei	GO:0003729~mRNA binding,GO:0046872~metal ion binding,	.
113817522	ubiquitin recognition factor in ER-associated degradation protein 1-like(LOC113817522)	Penaeus vannamei	GO:0006511~ubiquitin-dependent protein catabolic process,GO:0010498~proteasomal protein catabolic process,GO:0050896~response to stimulus,	.														.	113810820	transmembrane protein 256 homolog(LOC113810820)	Penaeus vannamei	GO:0005886~plasma membrane,	.														.
113819738	ubiquitin thioesterase otubain-like(LOC113819738)	Penaeus vannamei	GO:0006508~proteolysis,GO:0071108~protein K48-linked deubiquitination,	.														.	113802285	transmembrane protein 69-like(LOC113802285)	Penaeus vannamei	GO:0016020~membrane,	.														.
113816662	ubiquitin-like domain-containing CTD phosphatase 1(LOC113816662)	Penaeus vannamei	GO:0006470~protein dephosphorylation,	.														.	113828297	tubulin alpha-8 chain-like(LOC113828297)	Penaeus vannamei	GO:0005737~cytoplasm,GO:0005874~microtubule,	.														.
113822660	uncharacterized Golgi apparatus membrane protein-like protein CG5021(LOC113822660)	Penaeus vannamei	GO:0009306~protein secretion,GO:0016192~vesicle-mediated transport,	.														.	113819149	tyrosine-protein phosphatase non-receptor type 23-like(LOC113819149)	Penaeus vannamei	GO:0005768~endosome,	.														.
113800571	uncharacterized LOC113800571(LOC113800571)	Penaeus vannamei	GO:0015074~DNA integration,	.														.	113800405	ubiquinone biosynthesis monooxygenase COQ6, mitochondrial-like(LOC113800405)	Penaeus vannamei	GO:0005739~mitochondrion,	.														.
113816694	uncharacterized LOC113816694(LOC113816694)	Penaeus vannamei	GO:0009408~response to heat,GO:0042026~protein refolding,GO:0043066~negative regulation of apoptotic process,	.														.	113808506	ubiquitin carboxyl-terminal hydrolase 46-like(LOC113808506)	Penaeus vannamei	GO:0005634~nucleus,GO:0005829~cytosol,	.														.
113821511	uncharacterized LOC113821511(LOC113821511)	Penaeus vannamei	GO:0009887~animal organ morphogenesis,GO:0009888~tissue development,GO:0034446~substrate adhesion-dependent cell spreading,	.														.	113817522	ubiquitin recognition factor in ER-associated degradation protein 1-like(LOC113817522)	Penaeus vannamei	GO:0034098~VCP-NPL4-UFD1 AAA ATPase complex,	.														.
113823864	uncharacterized LOC113823864(LOC113823864)	Penaeus vannamei	GO:0090314~positive regulation of protein targeting to membrane,	.														.	113819738	ubiquitin thioesterase otubain-like(LOC113819738)	Penaeus vannamei	GO:0005634~nucleus,	.														.
113802390	uridine-cytidine kinase 2-like(LOC113802390)	Penaeus vannamei	GO:0016310~phosphorylation,GO:0044206~UMP salvage,GO:0044211~CTP salvage,	.														.	113816662	ubiquitin-like domain-containing CTD phosphatase 1(LOC113816662)	Penaeus vannamei	GO:0005634~nucleus,	.														.
113821650	zinc finger CCCH domain-containing protein 15-like(LOC113821650)	Penaeus vannamei	GO:0002181~cytoplasmic translation,	.														.	113822660	uncharacterized Golgi apparatus membrane protein-like protein CG5021(LOC113822660)	Penaeus vannamei	GO:0000139~Golgi membrane,GO:0016020~membrane,	.														.
																		.	113800571	uncharacterized LOC113800571(LOC113800571)	Penaeus vannamei	GO:0016020~membrane,	.														.
																		.	113804069	uncharacterized LOC113804069(LOC113804069)	Penaeus vannamei	GO:0016020~membrane,	.														.
																		.	113816694	uncharacterized LOC113816694(LOC113816694)	Penaeus vannamei	GO:0005634~nucleus,GO:0005737~cytoplasm,	.														.
																		.	113818876	uncharacterized LOC113818876(LOC113818876)	Penaeus vannamei	GO:0005634~nucleus,GO:0005737~cytoplasm,	.														.
																		.	113821511	uncharacterized LOC113821511(LOC113821511)	Penaeus vannamei	GO:0005604~basement membrane,	.														.
																		.	113823864	uncharacterized LOC113823864(LOC113823864)	Penaeus vannamei	GO:0005886~plasma membrane,	.														.
																		.	113828191	uncharacterized LOC113828191(LOC113828191)	Penaeus vannamei	GO:0016020~membrane,	.														.
																		.	113805093	uncharacterized protein KIAA2013 homolog(LOC113805093)	Penaeus vannamei	GO:0016020~membrane,	.														.
																		.	113802390	uridine-cytidine kinase 2-like(LOC113802390)	Penaeus vannamei	GO:0005737~cytoplasm,GO:0005829~cytosol,	.														.
																		.	113821650	zinc finger CCCH domain-containing protein 15-like(LOC113821650)	Penaeus vannamei	GO:0005829~cytosol,	.														.
[truncated: 97 more columns]

## Sheet: GO_XOS_0.1vs_C_72h
	KEGG_PATHWAY_down					KEGG_PATHWAY_up
	ID	Gene Name	Species	KEGG_PATHWAY		ID	Gene Name	Species	KEGG_PATHWAY
	113817269	splicing factor 3A subunit 3-like(LOC113817269)	Penaeus vannamei	pvm03040:Spliceosome,		113799926	CCR4-NOT transcription complex subunit 1-like(LOC113799926)	Penaeus vannamei	pvm03018:RNA degradation,

## Sheet: GO_C_0h_vs_NI_72h
BP_down					CC_down					MF_down					KEGG_down					BP_up					CC_down					CC_down_chart														MF_down					MF_down_chart
ID	Gene Name	Species	GOTERM_BP_DIRECT		ID	Gene Name	Species	GOTERM_CC_DIRECT		ID	Gene Name	Species	GOTERM_MF_DIRECT		ID	Gene Name	Species	KEGG_PATHWAY		ID	Gene Name	Species	GOTERM_BP_DIRECT		ID	Gene Name	Species	GOTERM_CC_DIRECT		Category	Term	Count	%	PValue	Genes	List Total	Pop Hits	Pop Total	Fold Enrichment	Bonferroni	Benjamini	FDR		ID	Gene Name	Species	GOTERM_MF_DIRECT		Category
113817808	DNA-directed RNA polymerases I, II, and III subunit RPABC1(LOC113817808)	Penaeus vannamei	GO:0006351~DNA-templated transcription,	.	113817808	DNA-directed RNA polymerases I, II, and III subunit RPABC1(LOC113817808)	Penaeus vannamei	GO:0005665~RNA polymerase II, core complex,GO:0005666~RNA polymerase III complex,GO:0005736~RNA polymerase I complex,	.	113817808	DNA-directed RNA polymerases I, II, and III subunit RPABC1(LOC113817808)	Penaeus vannamei	GO:0001054~RNA polymerase I activity,GO:0001055~RNA polymerase II activity,GO:0001056~RNA polymerase III activity,GO:0003677~DNA binding,GO:0003899~DNA-directed 5'-3' RNA polymerase activity,	.	113817808	DNA-directed RNA polymerases I, II, and III subunit RPABC1(LOC113817808)	Penaeus vannamei	pvm03020:RNA polymerase,pvm03420:Nucleotide excision repair,	.	113799926	CCR4-NOT transcription complex subunit 1-like(LOC113799926)	Penaeus vannamei	GO:0000288~nuclear-transcribed mRNA catabolic process, deadenylation-dependent decay,GO:0017148~negative regulation of translation,	.	113799926	CCR4-NOT transcription complex subunit 1-like(LOC113799926)	Penaeus vannamei	GO:0000932~P-body,GO:0005634~nucleus,GO:0030015~CCR4-NOT core complex,	.	GOTERM_CC_DIRECT	GO:0005737~cytoplasm	7	29.166666666666668	0.022238413550438686	113814402, 113822950, 113816062, 113827173, 113807044, 113807054, 113824726	19	2350	18063	2.8318253079507274	0.40384617641197407	0.5114835116600898	0.5114835116600898		113799926	CCR4-NOT transcription complex subunit 1-like(LOC113799926)	Penaeus vannamei	GO:0060090~molecular adaptor activity,	.	GOTERM_MF_DIRECT
113802711	acyl-CoA synthetase family member 2, mitochondrial-like(LOC113802711)	Penaeus vannamei	GO:0006631~fatty acid metabolic process,	.	113808236	mucin-5AC-like(LOC113808236)	Penaeus vannamei	GO:0005643~nuclear pore,GO:0005737~cytoplasm,	.	113802711	acyl-CoA synthetase family member 2, mitochondrial-like(LOC113802711)	Penaeus vannamei	GO:0031956~medium-chain fatty acid-CoA ligase activity,	.	113825417	myosin heavy chain, muscle-like(LOC113825417)	Penaeus vannamei	pvm04814:Motor proteins,pvm04820:Cytoskeleton in muscle cells,	.	113809581	E3 ubiquitin-protein ligase HUWE1-like(LOC113809581)	Penaeus vannamei	GO:0000209~protein polyubiquitination,GO:0006284~base-excision repair,GO:0007030~Golgi organization,GO:0009966~regulation of signal transduction,GO:0043161~proteasome-mediated ubiquitin-dependent protein catabolic process,GO:0045732~positive regulation of protein catabolic process,GO:0061025~membrane fusion,	.	113809581	E3 ubiquitin-protein ligase HUWE1-like(LOC113809581)	Penaeus vannamei	GO:0000139~Golgi membrane,GO:0005634~nucleus,	.															113809581	E3 ubiquitin-protein ligase HUWE1-like(LOC113809581)	Penaeus vannamei	GO:0004842~ubiquitin-protein transferase activity,GO:0061630~ubiquitin protein ligase activity,	.
113808236	mucin-5AC-like(LOC113808236)	Penaeus vannamei	GO:0006611~protein export from nucleus,	.	113825417	myosin heavy chain, muscle-like(LOC113825417)	Penaeus vannamei	GO:0016459~myosin complex,GO:0016460~myosin II complex,GO:0032982~myosin filament,GO:0110085~mitotic actomyosin contractile ring,	.	113808236	mucin-5AC-like(LOC113808236)	Penaeus vannamei	GO:0005096~GTPase activator activity,	.	113820190	serine palmitoyltransferase 2-like(LOC113820190)	Penaeus vannamei	pvm00600:Sphingolipid metabolism,pvm01100:Metabolic pathways,	.	113822950	SUMO-activating enzyme subunit 2-like(LOC113822950)	Penaeus vannamei	GO:0016925~protein sumoylation,	.	113822950	SUMO-activating enzyme subunit 2-like(LOC113822950)	Penaeus vannamei	GO:0005737~cytoplasm,GO:0031510~SUMO activating enzyme complex,	.															113822950	SUMO-activating enzyme subunit 2-like(LOC113822950)	Penaeus vannamei	GO:0005524~ATP binding,GO:0019948~SUMO activating enzyme activity,GO:0046872~metal ion binding,	.
113825417	myosin heavy chain, muscle-like(LOC113825417)	Penaeus vannamei	GO:0006936~muscle contraction,GO:0045214~sarcomere organization,GO:1902404~mitotic actomyosin contractile ring contraction,	.	113820190	serine palmitoyltransferase 2-like(LOC113820190)	Penaeus vannamei	GO:0016020~membrane,GO:0017059~serine palmitoyltransferase complex,	.	113825417	myosin heavy chain, muscle-like(LOC113825417)	Penaeus vannamei	GO:0000146~microfilament motor activity,GO:0003774~cytoskeletal motor activity,GO:0005524~ATP binding,GO:0051015~actin filament binding,	.						113813392	apolipophorins-like(LOC113813392)	Penaeus vannamei	GO:0006869~lipid transport,GO:0032355~response to estradiol,GO:0071391~cellular response to estrogen stimulus,	.	113807044	arf-GAP with SH3 domain, ANK repeat and PH domain-containing protein 1-like(LOC113807044)	Penaeus vannamei	GO:0005737~cytoplasm,	.															113813392	apolipophorins-like(LOC113813392)	Penaeus vannamei	GO:0005319~lipid transporter activity,	.
113820190	serine palmitoyltransferase 2-like(LOC113820190)	Penaeus vannamei	GO:0046512~sphingosine biosynthetic process,GO:0046513~ceramide biosynthetic process,	.						113820190	serine palmitoyltransferase 2-like(LOC113820190)	Penaeus vannamei	GO:0004758~serine C-palmitoyltransferase activity,GO:0030170~pyridoxal phosphate binding,	.						113807044	arf-GAP with SH3 domain, ANK repeat and PH domain-containing protein 1-like(LOC113807044)	Penaeus vannamei	GO:0035556~intracellular signal transduction,GO:0043547~positive regulation of GTPase activity,	.	113814402	casein kinase II subunit beta-like(LOC113814402)	Penaeus vannamei	GO:0005737~cytoplasm,GO:0005956~protein kinase CK2 complex,GO:0034456~UTP-C complex,	.															113807044	arf-GAP with SH3 domain, ANK repeat and PH domain-containing protein 1-like(LOC113807044)	Penaeus vannamei	GO:0003924~GTPase activity,GO:0005096~GTPase activator activity,GO:0005515~protein binding,GO:0005525~GTP binding,GO:0046872~metal ion binding,	.
																				113814402	casein kinase II subunit beta-like(LOC113814402)	Penaeus vannamei	GO:0006359~regulation of transcription by RNA polymerase III,GO:0016310~phosphorylation,GO:0080163~regulation of protein serine/threonine phosphatase activity,	.	113806285	coiled-coil domain-containing protein 124-like(LOC113806285)	Penaeus vannamei	GO:0005634~nucleus,GO:0030496~midbody,	.															113814402	casein kinase II subunit beta-like(LOC113814402)	Penaeus vannamei	GO:0016301~kinase activity,GO:0019887~protein kinase regulator activity,	.
																				113806285	coiled-coil domain-containing protein 124-like(LOC113806285)	Penaeus vannamei	GO:0006366~transcription by RNA polymerase II,	.	113824726	crustacyanin-A2 subunit-like(LOC113824726)	Penaeus vannamei	GO:0005737~cytoplasm,	.															113806285	coiled-coil domain-containing protein 124-like(LOC113806285)	Penaeus vannamei	GO:0003713~transcription coactivator activity,	.
																				113824726	crustacyanin-A2 subunit-like(LOC113824726)	Penaeus vannamei	GO:0000302~response to reactive oxygen species,GO:0006629~lipid metabolic process,	.	113803760	cytosolic Fe-S cluster assembly factor NUBP2 homolog(LOC113803760)	Penaeus vannamei	GO:0005829~cytosol,	.															113824726	crustacyanin-A2 subunit-like(LOC113824726)	Penaeus vannamei	GO:0015485~cholesterol binding,GO:0031409~pigment binding,	.
																				113803760	cytosolic Fe-S cluster assembly factor NUBP2 homolog(LOC113803760)	Penaeus vannamei	GO:0016226~iron-sulfur cluster assembly,	.	113823832	fatty acid hydroxylase domain-containing protein 2-like(LOC113823832)	Penaeus vannamei	GO:0005789~endoplasmic reticulum membrane,	.															113803760	cytosolic Fe-S cluster assembly factor NUBP2 homolog(LOC113803760)	Penaeus vannamei	GO:0005524~ATP binding,GO:0046872~metal ion binding,GO:0051536~iron-sulfur cluster binding,GO:0051539~4 iron, 4 sulfur cluster binding,GO:0140663~ATP-dependent FeS chaperone activity,	.
																				113823832	fatty acid hydroxylase domain-containing protein 2-like(LOC113823832)	Penaeus vannamei	GO:0016126~sterol biosynthetic process,	.	113803937	maternal effect protein staufen-like(LOC113803937)	Penaeus vannamei	GO:0005886~plasma membrane,GO:0010494~cytoplasmic stress granule,GO:0043005~neuron projection,GO:0043025~neuronal cell body,GO:1990124~messenger ribonucleoprotein complex,	.															113823832	fatty acid hydroxylase domain-containing protein 2-like(LOC113823832)	Penaeus vannamei	GO:0000254~C-4 methylsterol oxidase activity,GO:0005506~iron ion binding,	.
																				113803937	maternal effect protein staufen-like(LOC113803937)	Penaeus vannamei	GO:0007281~germ cell development,GO:0008298~intracellular mRNA localization,GO:0035418~protein localization to synapse,GO:0098964~anterograde dendritic transport of messenger ribonucleoprotein complex,	.	113808002	muscleblind-like protein 3(LOC113808002)	Penaeus vannamei	GO:0005634~nucleus,	.															113822408	influenza virus NS1A-binding protein homolog(LOC113822408)	Penaeus vannamei	GO:0003779~actin binding,GO:0005515~protein binding,	.
																				113827451	msx2-interacting protein-like(LOC113827451)	Penaeus vannamei	GO:0023051~regulation of signaling,GO:0030155~regulation of cell adhesion,	.	113808345	nuclear pore complex protein Nup155-like(LOC113808345)	Penaeus vannamei	GO:0005643~nuclear pore,GO:0044611~nuclear pore inner ring,	.															113803937	maternal effect protein staufen-like(LOC113803937)	Penaeus vannamei	GO:0003725~double-stranded RNA binding,GO:0003729~mRNA binding,	.
																				113808002	muscleblind-like protein 3(LOC113808002)	Penaeus vannamei	GO:0043484~regulation of RNA splicing,	.	113800518	protoporphyrinogen oxidase-like(LOC113800518)	Penaeus vannamei	GO:0005743~mitochondrial inner membrane,	.															113827451	msx2-interacting protein-like(LOC113827451)	Penaeus vannamei	GO:0046872~metal ion binding,	.
																				113808345	nuclear pore complex protein Nup155-like(LOC113808345)	Penaeus vannamei	GO:0000972~transcription-dependent tethering of RNA polymerase II gene DNA at nuclear periphery,GO:0006405~RNA export from nucleus,GO:0006606~protein import into nucleus,GO:0036228~protein localization to nuclear inner membrane,	.	113807054	ras-related protein Rab-40C-like(LOC113807054)	Penaeus vannamei	GO:0005737~cytoplasm,GO:0005768~endosome,GO:0005886~plasma membrane,GO:0008021~synaptic vesicle,	.															113808002	muscleblind-like protein 3(LOC113808002)	Penaeus vannamei	GO:0003723~RNA binding,GO:0046872~metal ion binding,	.
																				113811253	phosphatidylethanolamine-binding protein 1-like(LOC113811253)	Penaeus vannamei	GO:0043409~negative regulation of MAPK cascade,	.	113816062	regucalcin-like(LOC113816062)	Penaeus vannamei	GO:0005737~cytoplasm,	.															113808345	nuclear pore complex protein Nup155-like(LOC113808345)	Penaeus vannamei	GO:0017056~structural constituent of nuclear pore,	.
																				113800518	protoporphyrinogen oxidase-like(LOC113800518)	Penaeus vannamei	GO:0006782~protoporphyrinogen IX biosynthetic process,GO:0006783~heme biosynthetic process,GO:0016117~carotenoid biosynthetic process,	.	113804575	rhomboid-related protein 2-like(LOC113804575)	Penaeus vannamei	GO:0016020~membrane,	.															113800518	protoporphyrinogen oxidase-like(LOC113800518)	Penaeus vannamei	GO:0004729~oxygen-dependent protoporphyrinogen oxidase activity,GO:0016166~phytoene dehydrogenase activity,	.
																				113807054	ras-related protein Rab-40C-like(LOC113807054)	Penaeus vannamei	GO:0035556~intracellular signal transduction,GO:0072659~protein localization to plasma membrane,	.	113827173	supervillin-like(LOC113827173)	Penaeus vannamei	GO:0005737~cytoplasm,GO:0015629~actin cytoskeleton,	.															113807054	ras-related protein Rab-40C-like(LOC113807054)	Penaeus vannamei	GO:0003924~GTPase activity,GO:0005096~GTPase activator activity,GO:0005525~GTP binding,GO:0046872~metal ion binding,	.
																				113816062	regucalcin-like(LOC113816062)	Penaeus vannamei	GO:0019853~L-ascorbic acid biosynthetic process,	.	113818851	uncharacterized LOC113818851(LOC113818851)	Penaeus vannamei	GO:0016020~membrane,	.															113816062	regucalcin-like(LOC113816062)	Penaeus vannamei	GO:0004341~gluconolactonase activity,GO:0005509~calcium ion binding,GO:0030234~enzyme regulator activity,	.
																				113827173	supervillin-like(LOC113827173)	Penaeus vannamei	GO:0007010~cytoskeleton organization,GO:0008154~actin polymerization or depolymerization,GO:0051014~actin filament severing,GO:0051016~barbed-end actin filament capping,	.	113821650	zinc finger CCCH domain-containing protein 15-like(LOC113821650)	Penaeus vannamei	GO:0005829~cytosol,	.															113804575	rhomboid-related protein 2-like(LOC113804575)	Penaeus vannamei	GO:0004252~serine-type endopeptidase activity,GO:0005509~calcium ion binding,	.
																				113821650	zinc finger CCCH domain-containing protein 15-like(LOC113821650)	Penaeus vannamei	GO:0002181~cytoplasmic translation,	.																				113827173	supervillin-like(LOC113827173)	Penaeus vannamei	GO:0005546~phosphatidylinositol-4,5-bisphosphate binding,GO:0051015~actin filament binding,	.
																																												113821650	zinc finger CCCH domain-containing protein 15-like(LOC113821650)	Penaeus vannamei	GO:0003729~mRNA binding,GO:0046872~metal ion binding,	.
[truncated: 16 more columns]

## Sheet: GO_C_72h_vs_NI_72h
BP_down					CC_down					MF_down					KEGG_down					MF_up
ID	Gene Name	Species	GOTERM_BP_DIRECT	.	ID	Gene Name	Species	GOTERM_CC_DIRECT	.	ID	Gene Name	Species	GOTERM_MF_DIRECT	.	ID	Gene Name	Species	KEGG_PATHWAY	.	ID	Gene Name	Species	GOTERM_MF_DIRECT
113800362	serine palmitoyltransferase 1-like(LOC113800362)	Penaeus vannamei	GO:0046512~sphingosine biosynthetic process,GO:0046513~ceramide biosynthetic process,	.	113800362	serine palmitoyltransferase 1-like(LOC113800362)	Penaeus vannamei	GO:0005783~endoplasmic reticulum,GO:0016020~membrane,	.	113800362	serine palmitoyltransferase 1-like(LOC113800362)	Penaeus vannamei	GO:0004758~serine C-palmitoyltransferase activity,GO:0030170~pyridoxal phosphate binding,	Down	113800362	serine palmitoyltransferase 1-like(LOC113800362)	Penaeus vannamei	pvm00600:Sphingolipid metabolism,pvm01100:Metabolic pathways,	.	113829482	glyoxylate/hydroxypyruvate reductase A-like(LOC113829482)	Penaeus vannamei	GO:0016491~oxidoreductase activity,GO:0051287~NAD binding,	.
